# Supplementary material for: (Ammine)(carbon­yl)[hydridotris(pyrazol-1-yl-κN 2)borato](triphenyl­phosphine-κP)ruthenium(II) chloride dichloro­methane disolvate
Source: Acta Crystallogr Sect E Struct Rep Online. 2012 Oct 13;68(Pt 11):m1361–2. doi: 10.1107/S160053681204247X (PMC3515116; doi:10.1107/S160053681204247X)
Supplement: Supplementary file 1 [file e-68-m1361-sup1.cif]

##############################################################################
#                                                                            #
# This CIF contains the data in a paper accepted for publication in          #
# Acta Crystallographica Section E. It conforms to the requirements of       #
# Notes for Authors for Acta Crystallographica Section E, and has been       #
# peer reviewed under the auspices of the IUCr Commission on Journals.       #
#                                                                            #
# Full details of the Crystallographic Information File format               #
# are given in the paper "The Crystallographic Information File (CIF):       #
# a New Standard Archive File for Crystallography" by S. R. Hall, F. H.      #
# Allen and I. D. Brown [Acta Cryst. (1991), A47, 655-685].                  #
#                                                                            #
# The current version of the core CIF dictionary is obtainable from          #
# ftp://ftp.iucr.org/pub/cif_core.dic.                                       #
#                                                                            #
# Software is freely available for graphical display of the structure(s)     #
# in this CIF. For information consult the CIF software page                 #
# http://www.iucr.org/resources/cif/software.                                #
#                                                                            #
# This file may be used for bona fide research purposes within the           #
# scientific community so long as proper attribution is given to the journal # 
# article from which it was obtained.                                        #
#                                                                            #
##############################################################################
data_I
_audit_creation_method     SHELXL-97
_chemical_name_systematic
;
(Ammine)(carbonyl)[hydridotris(pyrazol-1-yl-\k<i>N</i>^2^)borato]\
(triphenylphosphine-\k<i>P</i>)ruthenium(II) chloride dichloromethane
disolvate
;
_chemical_name_common     ?
_chemical_formula_moiety     'C28 H28 B N7 O P Ru, 2(C H2 Cl2), Cl'
_chemical_formula_sum     'C30 H32 B Cl5 N7 O P Ru'
_chemical_formula_iupac
                    '[Ru (C O) (N H3) (C9 H10 B N6) (C18 H15 P)] Cl , 2C H2 Cl2'
_chemical_formula_weight     826.73
_chemical_melting_point     ?
_symmetry_cell_setting     triclinic
_symmetry_space_group_name_H-M     'P -1'
_symmetry_space_group_name_Hall     '-P 1'
loop_
    _symmetry_equiv_pos_as_xyz
    'x, y, z'
    '-x, -y, -z'
_cell_length_a     12.4813(4)
_cell_length_b     12.5337(4)
_cell_length_c     14.5389(5)
_cell_angle_alpha     83.5200(10)
_cell_angle_beta     65.6020(10)
_cell_angle_gamma     61.7570(10)
_cell_volume     1815.02(11)
_cell_formula_units_Z     2
_cell_measurement_reflns_used     6218
_cell_measurement_theta_min     1.85
_cell_measurement_theta_max     25.03
_cell_measurement_temperature     200(2)
_exptl_crystal_description     prism
_exptl_crystal_colour     'pale brown'
_exptl_crystal_size_max     0.19
_exptl_crystal_size_mid     0.18
_exptl_crystal_size_min     0.06
_exptl_crystal_density_diffrn     1.513
_exptl_crystal_density_meas     ?
_exptl_crystal_density_method     'not measured'
_exptl_crystal_F_000     836
_exptl_absorpt_coefficient_mu     0.879
_exptl_absorpt_correction_type     multi-scan
_exptl_absorpt_process_details     '(DENZO/SCALEPACK; Otwinowski & Minor, 1997)'
_exptl_absorpt_correction_T_min     0.8507
_exptl_absorpt_correction_T_max     0.9491
_exptl_special_details     ?
_diffrn_ambient_temperature     200(2)
_diffrn_radiation_type     MoK\a
_diffrn_radiation_wavelength     0.71073
_diffrn_radiation_source     'fine-focus sealed tube'
_diffrn_radiation_monochromator     graphite
_diffrn_measurement_device_type     'Nonuis KappaCCD'
_diffrn_measurement_method     '\w and \f scans'
_diffrn_detector_area_resol_mean     9
_diffrn_reflns_number     15492
_diffrn_reflns_av_R_equivalents     0.0263
_diffrn_reflns_av_sigmaI/netI     0.0353
_diffrn_reflns_theta_min     1.85
_diffrn_reflns_theta_max     25.03
_diffrn_reflns_theta_full     25.03
_diffrn_measured_fraction_theta_max     0.970
_diffrn_measured_fraction_theta_full     0.970
_diffrn_reflns_limit_h_min     -14
_diffrn_reflns_limit_h_max     13
_diffrn_reflns_limit_k_min     -14
_diffrn_reflns_limit_k_max     14
_diffrn_reflns_limit_l_min     -17
_diffrn_reflns_limit_l_max     16
_diffrn_standards_number     ?
_diffrn_standards_interval_count     ?
_diffrn_standards_interval_time     ?
_diffrn_standards_decay_%     ?
_refine_special_details
;
Refinement of <i>F</i>^2^ against ALL reflections. The weighted <i>R</i>-factor
<i>wR</i> and goodness of fit <i>S</i> are based on <i>F</i>^2^, conventional
<i>R</i>-factors <i>R</i> are based on <i>F</i>, with <i>F</i> set to zero for
negative <i>F</i>^2^. The threshold expression of <i>F</i>^2^ >
\s(<i>F</i>^2^) is used only for calculating <i>R</i>-factors(gt) <i>etc</i>.
and is not relevant to the choice of reflections for refinement.
<i>R</i>-factors based on <i>F</i>^2^ are statistically about twice as large
as those based on <i>F</i>, and <i>R</i>- factors based on ALL data will be
even larger.
;
_reflns_number_total     6218
_reflns_number_gt     5363
_reflns_threshold_expression     I>2\s(I)
_refine_ls_structure_factor_coef     Fsqd
_refine_ls_matrix_type     full
_refine_ls_R_factor_all     0.0536
_refine_ls_R_factor_gt     0.0450
_refine_ls_wR_factor_gt     0.1128
_refine_ls_wR_factor_ref     0.1185
_refine_ls_goodness_of_fit_ref     1.057
_refine_ls_restrained_S_all     1.057
_refine_ls_number_reflns     6218
_refine_ls_number_parameters     414
_refine_ls_number_restraints     0
_refine_ls_hydrogen_treatment     constr
_refine_ls_weighting_scheme     calc
_refine_ls_weighting_details
         'calc w=1/[\s^2^(Fo^2^)+(0.0531P)^2^+4.6440P] where P=(Fo^2^+2Fc^2^)/3'
_atom_sites_solution_hydrogens     geom
_atom_sites_solution_primary     direct
_atom_sites_solution_secondary     difmap
_refine_ls_shift/su_max     0.002
_refine_ls_shift/su_mean     0.000
_refine_diff_density_max     1.382
_refine_diff_density_min     -1.286
_refine_ls_extinction_method     none
_refine_ls_extinction_coef     ?
loop_
    _atom_type_symbol
    _atom_type_description
    _atom_type_scat_dispersion_real
    _atom_type_scat_dispersion_imag
    _atom_type_scat_source
    'C' 'C' 0.0033 0.0016
                         'International Tables Vol C Tables 4.2.6.8 and 6.1.1.4'
    'H' 'H' 0.0000 0.0000
                         'International Tables Vol C Tables 4.2.6.8 and 6.1.1.4'
    'N' 'N' 0.0061 0.0033
                         'International Tables Vol C Tables 4.2.6.8 and 6.1.1.4'
    'O' 'O' 0.0106 0.0060
                         'International Tables Vol C Tables 4.2.6.8 and 6.1.1.4'
    'P' 'P' 0.1023 0.0942
                         'International Tables Vol C Tables 4.2.6.8 and 6.1.1.4'
    'Ru' 'Ru' -1.2594 0.8363
                         'International Tables Vol C Tables 4.2.6.8 and 6.1.1.4'
    'B' 'B' 0.0013 0.0007
                         'International Tables Vol C Tables 4.2.6.8 and 6.1.1.4'
    'Cl' 'Cl' 0.1484 0.1585
                         'International Tables Vol C Tables 4.2.6.8 and 6.1.1.4'
_computing_data_collection     'COLLECT (Nonius, 1998)'
_computing_cell_refinement     'DENZO/SCALEPACK (Otwinowski & Minor, 1997)'
_computing_data_reduction     'DENZO/SCALEPACK (Otwinowski & Minor, 1997)'
_computing_structure_solution     'SHELXS97 (Sheldrick, 2008)'
_computing_structure_refinement     'SHELXL97 (Sheldrick, 2008)'
_computing_molecular_graphics     'ORTEP-3 (Farrugia, 1997)'
_computing_publication_material     'WinGX (Farrugia, 1999)'
loop_
    _atom_site_type_symbol
    _atom_site_label
    _atom_site_fract_x
    _atom_site_fract_y
    _atom_site_fract_z
    _atom_site_U_iso_or_equiv
    _atom_site_adp_type
    _atom_site_calc_flag
    _atom_site_refinement_flags
    _atom_site_occupancy
    _atom_site_symmetry_multiplicity
    _atom_site_disorder_assembly
    _atom_site_disorder_group
    C C1 0.6168(4) 0.6084(4) 0.5701(3) 0.0318(10) Uani d . 1 1 . .
    C C2 0.8651(4) 0.6798(4) 0.4754(3) 0.0346(10) Uani d . 1 1 . .
    H H2 0.8343 0.6880 0.4238 0.041 Uiso calc R 1 1 . .
    C C3 0.9927(5) 0.6574(4) 0.4584(4) 0.0428(12) Uani d . 1 1 . .
    H H3 1.0637 0.6485 0.3949 0.051 Uiso calc R 1 1 . .
    C C4 0.9938(4) 0.6510(4) 0.5529(4) 0.0386(11) Uani d . 1 1 . .
    H H4 1.0675 0.6358 0.5667 0.046 Uiso calc R 1 1 . .
    C C5 0.5042(4) 0.9461(4) 0.8065(3) 0.0309(9) Uani d . 1 1 . .
    H H5 0.4218 0.9963 0.8010 0.037 Uiso calc R 1 1 . .
    C C6 0.5517(5) 0.9794(4) 0.8629(4) 0.0402(11) Uani d . 1 1 . .
    H H6 0.5096 1.0544 0.9031 0.048 Uiso calc R 1 1 . .
    C C7 0.6727(5) 0.8808(4) 0.8484(4) 0.0406(11) Uani d . 1 1 . .
    H H7 0.7308 0.8755 0.8771 0.049 Uiso calc R 1 1 . .
    C C8 0.6801(4) 0.4640(4) 0.7665(3) 0.0305(9) Uani d . 1 1 . .
    H H8 0.6240 0.4396 0.7566 0.037 Uiso calc R 1 1 . .
    C C9 0.7674(5) 0.3977(4) 0.8111(4) 0.0394(11) Uani d . 1 1 . .
    H H9 0.7830 0.3210 0.8367 0.047 Uiso calc R 1 1 . .
    C C10 0.8270(5) 0.4663(4) 0.8105(3) 0.0375(11) Uani d . 1 1 . .
    H H10 0.8923 0.4450 0.8364 0.045 Uiso calc R 1 1 . .
    C C11 0.3668(4) 0.6016(4) 0.7954(3) 0.0271(9) Uani d . 1 1 . .
    C C12 0.3887(4) 0.5342(4) 0.7134(3) 0.0340(10) Uani d . 1 1 . .
    H H12 0.4084 0.5628 0.6482 0.041 Uiso calc R 1 1 . .
    C C13 0.3819(5) 0.4265(4) 0.7261(4) 0.0406(11) Uani d . 1 1 . .
    H H13 0.3959 0.3819 0.6698 0.049 Uiso calc R 1 1 . .
    C C14 0.3545(5) 0.3830(4) 0.8209(4) 0.0426(12) Uani d . 1 1 . .
    H H14 0.3521 0.3078 0.8293 0.051 Uiso calc R 1 1 . .
    C C15 0.3311(5) 0.4494(4) 0.9023(4) 0.0391(11) Uani d . 1 1 . .
    H H15 0.3115 0.4201 0.9673 0.047 Uiso calc R 1 1 . .
    C C16 0.3356(4) 0.5595(4) 0.8905(3) 0.0322(10) Uani d . 1 1 . .
    H H16 0.3175 0.6056 0.9476 0.039 Uiso calc R 1 1 . .
    C C17 0.2429(4) 0.8429(4) 0.7386(3) 0.0288(9) Uani d . 1 1 . .
    C C18 0.1595(4) 0.8063(4) 0.7260(4) 0.0382(11) Uani d . 1 1 . .
    H H18 0.1697 0.7270 0.7401 0.046 Uiso calc R 1 1 . .
    C C19 0.0618(5) 0.8856(5) 0.6930(4) 0.0453(12) Uani d . 1 1 . .
    H H19 0.0063 0.8596 0.6839 0.054 Uiso calc R 1 1 . .
    C C20 0.0447(5) 1.0004(5) 0.6735(4) 0.0463(13) Uani d . 1 1 . .
    H H20 -0.0211 1.0531 0.6495 0.056 Uiso calc R 1 1 . .
    C C21 0.1227(5) 1.0402(4) 0.6886(3) 0.0418(11) Uani d . 1 1 . .
    H H21 0.1089 1.1209 0.6770 0.050 Uiso calc R 1 1 . .
    C C22 0.2209(4) 0.9622(4) 0.7207(3) 0.0336(10) Uani d . 1 1 . .
    H H22 0.2744 0.9900 0.7309 0.040 Uiso calc R 1 1 . .
    C C23 0.3286(4) 0.8051(4) 0.9024(3) 0.0254(9) Uani d . 1 1 . .
    C C24 0.2045(4) 0.9035(4) 0.9547(3) 0.0319(9) Uani d . 1 1 . .
    H H24 0.1429 0.9404 0.9240 0.038 Uiso calc R 1 1 . .
    C C25 0.1699(5) 0.9481(4) 1.0515(3) 0.0381(11) Uani d . 1 1 . .
    H H25 0.0853 1.0162 1.0862 0.046 Uiso calc R 1 1 . .
    C C26 0.2571(5) 0.8945(4) 1.0976(3) 0.0356(10) Uani d . 1 1 . .
    H H26 0.2323 0.9248 1.1642 0.043 Uiso calc R 1 1 . .
    C C27 0.3814(4) 0.7963(4) 1.0463(3) 0.0314(9) Uani d . 1 1 . .
    H H27 0.4421 0.7595 1.0777 0.038 Uiso calc R 1 1 . .
    C C28 0.4173(4) 0.7517(4) 0.9494(3) 0.0295(9) Uani d . 1 1 . .
    H H28 0.5026 0.6844 0.9146 0.035 Uiso calc R 1 1 . .
    C C29 -0.1096(9) 0.7309(9) 0.0766(6) 0.104(2) Uani d . 1 1 . .
    H H29A -0.1022 0.6649 0.1218 0.125 Uiso calc R 1 1 . .
    H H29B -0.2005 0.7998 0.1093 0.125 Uiso calc R 1 1 . .
    C C30 0.6854(7) 0.1297(6) 0.5851(7) 0.091(3) Uani d . 1 1 . .
    H H30A 0.6822 0.1400 0.5176 0.109 Uiso calc R 1 1 . .
    H H30B 0.5930 0.1573 0.6368 0.109 Uiso calc R 1 1 . .
    N N1 0.7924(3) 0.6881(3) 0.5748(3) 0.0286(8) Uani d . 1 1 . .
    N N2 0.8728(3) 0.6699(3) 0.6227(3) 0.0312(8) Uani d . 1 1 . .
    N N3 0.5912(3) 0.8327(3) 0.7607(2) 0.0257(7) Uani d . 1 1 . .
    N N4 0.6956(3) 0.7934(3) 0.7871(3) 0.0292(8) Uani d . 1 1 . .
    N N5 0.6857(3) 0.5683(3) 0.7391(2) 0.0273(7) Uani d . 1 1 . .
    N N6 0.7776(3) 0.5686(3) 0.7671(3) 0.0297(8) Uani d . 1 1 . .
    N N7 0.5307(4) 0.8656(3) 0.5813(3) 0.0340(8) Uani d . 1 1 . .
    H H7A 0.5129 0.9336 0.6141 0.051 Uiso calc R 1 1 . .
    H H7B 0.4554 0.8763 0.5773 0.051 Uiso calc R 1 1 . .
    H H7C 0.5956 0.8519 0.5177 0.051 Uiso calc R 1 1 . .
    O O1 0.6390(4) 0.5409(3) 0.5087(3) 0.0504(9) Uani d . 1 1 . .
    P P1 0.38165(10) 0.74186(9) 0.77381(8) 0.0240(2) Uani d . 1 1 . .
    Ru Ru1 0.59641(3) 0.71335(3) 0.66320(2) 0.02287(11) Uani d . 1 1 . .
    B B1 0.8199(5) 0.6693(5) 0.7388(4) 0.0322(11) Uani d . 1 1 . .
    H H1 0.8899 0.6545 0.7627 0.039 Uiso calc R 1 1 . .
    Cl Cl1 0.64723(12) 0.82746(10) 0.33609(8) 0.0368(3) Uani d . 1 1 . .
    Cl Cl2 0.00232(16) 0.77728(14) 0.06739(14) 0.0696(4) Uani d . 1 1 . .
    Cl Cl3 -0.0912(3) 0.6798(3) -0.0359(2) 0.1344(10) Uani d . 1 1 . .
    Cl Cl4 0.7435(2) 0.22085(17) 0.6034(2) 0.1061(8) Uani d . 1 1 . .
    Cl Cl5 0.78060(17) -0.02459(14) 0.59197(12) 0.0695(4) Uani d . 1 1 . .
loop_
    _atom_site_aniso_label
    _atom_site_aniso_U_11
    _atom_site_aniso_U_22
    _atom_site_aniso_U_33
    _atom_site_aniso_U_12
    _atom_site_aniso_U_13
    _atom_site_aniso_U_23
    C1 0.034(2) 0.033(2) 0.027(2) -0.018(2) -0.010(2) 0.0062(19)
    C2 0.035(2) 0.031(2) 0.026(2) -0.014(2) -0.005(2) 0.0019(18)
    C3 0.035(3) 0.041(3) 0.035(3) -0.019(2) 0.003(2) 0.000(2)
    C4 0.028(2) 0.034(2) 0.050(3) -0.017(2) -0.009(2) 0.004(2)
    C5 0.036(2) 0.027(2) 0.027(2) -0.0175(19) -0.007(2) -0.0009(18)
    C6 0.054(3) 0.032(2) 0.036(3) -0.022(2) -0.015(2) -0.004(2)
    C7 0.054(3) 0.045(3) 0.038(3) -0.030(2) -0.023(2) 0.005(2)
    C8 0.029(2) 0.025(2) 0.027(2) -0.0135(18) -0.0020(19) 0.0007(17)
    C9 0.040(3) 0.029(2) 0.039(3) -0.014(2) -0.013(2) 0.012(2)
    C10 0.038(3) 0.039(3) 0.034(2) -0.015(2) -0.019(2) 0.010(2)
    C11 0.024(2) 0.024(2) 0.030(2) -0.0105(17) -0.0073(18) -0.0008(17)
    C12 0.036(2) 0.032(2) 0.034(2) -0.018(2) -0.011(2) -0.0003(19)
    C13 0.042(3) 0.035(2) 0.048(3) -0.020(2) -0.016(2) -0.007(2)
    C14 0.045(3) 0.028(2) 0.059(3) -0.022(2) -0.018(3) 0.003(2)
    C15 0.040(3) 0.033(2) 0.043(3) -0.021(2) -0.014(2) 0.011(2)
    C16 0.032(2) 0.030(2) 0.035(2) -0.0169(19) -0.011(2) 0.0012(19)
    C17 0.028(2) 0.034(2) 0.021(2) -0.0122(19) -0.0081(18) 0.0002(17)
    C18 0.035(2) 0.040(3) 0.040(3) -0.017(2) -0.015(2) -0.002(2)
    C19 0.034(3) 0.059(3) 0.043(3) -0.017(2) -0.020(2) -0.004(2)
    C20 0.033(3) 0.057(3) 0.034(3) -0.008(2) -0.017(2) 0.007(2)
    C21 0.037(3) 0.038(3) 0.034(3) -0.010(2) -0.011(2) 0.007(2)
    C22 0.033(2) 0.033(2) 0.031(2) -0.014(2) -0.011(2) 0.0020(19)
    C23 0.032(2) 0.024(2) 0.022(2) -0.0166(18) -0.0079(18) 0.0012(16)
    C24 0.030(2) 0.032(2) 0.032(2) -0.0121(19) -0.013(2) 0.0002(18)
    C25 0.033(2) 0.038(3) 0.030(2) -0.010(2) -0.008(2) -0.005(2)
    C26 0.042(3) 0.039(3) 0.027(2) -0.023(2) -0.009(2) -0.0017(19)
    C27 0.036(2) 0.037(2) 0.027(2) -0.021(2) -0.014(2) 0.0057(18)
    C28 0.029(2) 0.028(2) 0.030(2) -0.0131(18) -0.0108(19) 0.0035(18)
    C29 0.091(6) 0.146 0.088(6) -0.076(4) -0.019(5) -0.008(5)
    C30 0.054(4) 0.051(4) 0.174(8) -0.020(3) -0.054(5) -0.003(4)
    N1 0.0305(19) 0.0272(18) 0.0270(19) -0.0141(16) -0.0101(16) 0.0030(15)
    N2 0.0300(19) 0.0270(18) 0.034(2) -0.0141(16) -0.0098(17) 0.0030(15)
    N3 0.0307(19) 0.0263(18) 0.0230(17) -0.0164(15) -0.0100(15) 0.0027(14)
    N4 0.035(2) 0.0319(19) 0.0258(18) -0.0196(16) -0.0123(16) 0.0008(15)
    N5 0.0277(18) 0.0252(18) 0.0234(18) -0.0118(15) -0.0056(15) -0.0002(14)
    N6 0.0329(19) 0.0297(19) 0.0264(18) -0.0146(16) -0.0129(16) 0.0058(15)
    N7 0.041(2) 0.0275(19) 0.0254(19) -0.0128(17) -0.0101(17) 0.0016(15)
    O1 0.065(2) 0.051(2) 0.0351(19) -0.0325(19) -0.0113(18) -0.0118(17)
    P1 0.0266(5) 0.0229(5) 0.0218(5) -0.0120(4) -0.0084(5) 0.0000(4)
    Ru1 0.02684(19) 0.02058(18) 0.01927(18) -0.01138(14) -0.00723(14)
                                                                     0.00071(12)
    B1 0.033(3) 0.034(3) 0.032(3) -0.016(2) -0.016(2) 0.005(2)
    Cl1 0.0489(7) 0.0335(6) 0.0332(6) -0.0221(5) -0.0186(5) 0.0047(5)
    Cl2 0.0614(9) 0.0593(9) 0.0913(12) -0.0243(8) -0.0402(9) 0.0124(8)
    Cl3 0.214(3) 0.174(3) 0.1143(18) -0.144(3) -0.102(2) 0.0540(18)
    Cl4 0.0808(13) 0.0562(10) 0.186(2) -0.0259(9) -0.0583(15) -0.0194(12)
    Cl5 0.0807(11) 0.0480(8) 0.0658(10) -0.0308(8) -0.0186(9) 0.0117(7)
_geom_special_details
;
All e.s.d.'s (except the e.s.d. in the dihedral angle between two l.s. planes)
are estimated using the full covariance matrix. The cell e.s.d.'s are taken
into account individually in the estimation of e.s.d.'s in distances, angles
and torsion angles; correlations between e.s.d.'s in cell parameters are only
used when they are defined by crystal symmetry. An approximate (isotropic)
treatment of cell e.s.d.'s is used for estimating e.s.d.'s involving l.s.
planes.
;
loop_
    _geom_bond_atom_site_label_1
    _geom_bond_atom_site_label_2
    _geom_bond_site_symmetry_2
    _geom_bond_distance
    _geom_bond_publ_flag
    C1 O1 . 1.155(5) ?
    C2 N1 . 1.336(5) ?
    C2 C3 . 1.395(7) ?
    C2 H2 . 0.9500 ?
    C3 C4 . 1.373(7) ?
    C3 H3 . 0.9500 ?
    C4 N2 . 1.348(6) ?
    C4 H4 . 0.9500 ?
    C5 N3 . 1.341(5) ?
    C5 C6 . 1.383(6) ?
    C5 H5 . 0.9500 ?
    C6 C7 . 1.372(7) ?
    C6 H6 . 0.9500 ?
    C7 N4 . 1.339(6) ?
    C7 H7 . 0.9500 ?
    C8 N5 . 1.349(5) ?
    C8 C9 . 1.379(6) ?
    C8 H8 . 0.9500 ?
    C9 C10 . 1.375(7) ?
    C9 H9 . 0.9500 ?
    C10 N6 . 1.346(5) ?
    C10 H10 . 0.9500 ?
    C11 C16 . 1.388(6) ?
    C11 C12 . 1.396(6) ?
    C11 P1 . 1.833(4) ?
    C12 C13 . 1.379(6) ?
    C12 H12 . 0.9500 ?
    C13 C14 . 1.390(7) ?
    C13 H13 . 0.9500 ?
    C14 C15 . 1.372(7) ?
    C14 H14 . 0.9500 ?
    C15 C16 . 1.397(6) ?
    C15 H15 . 0.9500 ?
    C16 H16 . 0.9500 ?
    C17 C18 . 1.398(6) ?
    C17 C22 . 1.400(6) ?
    C17 P1 . 1.838(4) ?
    C18 C19 . 1.391(6) ?
    C18 H18 . 0.9500 ?
    C19 C20 . 1.365(7) ?
    C19 H19 . 0.9500 ?
    C20 C21 . 1.380(7) ?
    C20 H20 . 0.9500 ?
    C21 C22 . 1.384(6) ?
    C21 H21 . 0.9500 ?
    C22 H22 . 0.9500 ?
    C23 C24 . 1.389(6) ?
    C23 C28 . 1.400(6) ?
    C23 P1 . 1.838(4) ?
    C24 C25 . 1.388(6) ?
    C24 H24 . 0.9500 ?
    C25 C26 . 1.376(6) ?
    C25 H25 . 0.9500 ?
    C26 C27 . 1.387(6) ?
    C26 H26 . 0.9500 ?
    C27 C28 . 1.385(6) ?
    C27 H27 . 0.9500 ?
    C28 H28 . 0.9500 ?
    C29 Cl3 . 1.710(8) ?
    C29 Cl2 . 1.704(8) ?
    C29 H29A . 0.9900 ?
    C29 H29B . 0.9900 ?
    C30 Cl4 . 1.707(6) ?
    C30 Cl5 . 1.744(7) ?
    C30 H30A . 0.9900 ?
    C30 H30B . 0.9900 ?
    N1 N2 . 1.367(5) ?
    N2 B1 . 1.538(6) ?
    N3 N4 . 1.359(5) ?
    N4 B1 . 1.543(6) ?
    N5 N6 . 1.368(5) ?
    N6 B1 . 1.541(6) ?
    N7 H7A . 0.9100 ?
    N7 H7B . 0.9100 ?
    N7 H7C . 0.9100 ?
    B1 H1 . 1.0000 ?
    Ru1 N1 . 2.121(3) y
    Ru1 N3 . 2.136(3) y
    Ru1 N5 . 2.100(3) y
    Ru1 N7 . 2.132(3) y
    Ru1 C1 . 1.851(5) y
    Ru1 P1 . 2.3581(11) y
loop_
    _geom_angle_atom_site_label_1
    _geom_angle_atom_site_label_2
    _geom_angle_atom_site_label_3
    _geom_angle_site_symmetry_1
    _geom_angle_site_symmetry_3
    _geom_angle
    _geom_angle_publ_flag
    O1 C1 Ru1 . . 175.1(4) ?
    N1 C2 C3 . . 110.0(4) ?
    N1 C2 H2 . . 125.0 ?
    C3 C2 H2 . . 125.0 ?
    C4 C3 C2 . . 105.3(4) ?
    C4 C3 H3 . . 127.4 ?
    C2 C3 H3 . . 127.4 ?
    N2 C4 C3 . . 108.6(4) ?
    N2 C4 H4 . . 125.7 ?
    C3 C4 H4 . . 125.7 ?
    N3 C5 C6 . . 110.1(4) ?
    N3 C5 H5 . . 125.0 ?
    C6 C5 H5 . . 125.0 ?
    C7 C6 C5 . . 105.1(4) ?
    C7 C6 H6 . . 127.5 ?
    C5 C6 H6 . . 127.5 ?
    N4 C7 C6 . . 108.9(4) ?
    N4 C7 H7 . . 125.6 ?
    C6 C7 H7 . . 125.6 ?
    N5 C8 C9 . . 110.5(4) ?
    N5 C8 H8 . . 124.7 ?
    C9 C8 H8 . . 124.7 ?
    C10 C9 C8 . . 105.3(4) ?
    C10 C9 H9 . . 127.4 ?
    C8 C9 H9 . . 127.4 ?
    N6 C10 C9 . . 108.8(4) ?
    N6 C10 H10 . . 125.6 ?
    C9 C10 H10 . . 125.6 ?
    C16 C11 C12 . . 118.8(4) ?
    C16 C11 P1 . . 122.2(3) ?
    C12 C11 P1 . . 119.0(3) ?
    C13 C12 C11 . . 120.7(4) ?
    C13 C12 H12 . . 119.6 ?
    C11 C12 H12 . . 119.6 ?
    C12 C13 C14 . . 120.1(4) ?
    C12 C13 H13 . . 119.9 ?
    C14 C13 H13 . . 119.9 ?
    C15 C14 C13 . . 119.6(4) ?
    C15 C14 H14 . . 120.2 ?
    C13 C14 H14 . . 120.2 ?
    C14 C15 C16 . . 120.7(4) ?
    C14 C15 H15 . . 119.7 ?
    C16 C15 H15 . . 119.7 ?
    C11 C16 C15 . . 120.0(4) ?
    C11 C16 H16 . . 120.0 ?
    C15 C16 H16 . . 120.0 ?
    C18 C17 C22 . . 117.9(4) ?
    C18 C17 P1 . . 123.5(3) ?
    C22 C17 P1 . . 118.6(3) ?
    C19 C18 C17 . . 120.2(5) ?
    C19 C18 H18 . . 119.9 ?
    C17 C18 H18 . . 119.9 ?
    C20 C19 C18 . . 120.8(5) ?
    C20 C19 H19 . . 119.6 ?
    C18 C19 H19 . . 119.6 ?
    C19 C20 C21 . . 120.1(4) ?
    C19 C20 H20 . . 119.9 ?
    C21 C20 H20 . . 119.9 ?
    C20 C21 C22 . . 119.8(5) ?
    C20 C21 H21 . . 120.1 ?
    C22 C21 H21 . . 120.1 ?
    C21 C22 C17 . . 121.2(4) ?
    C21 C22 H22 . . 119.4 ?
    C17 C22 H22 . . 119.4 ?
    C24 C23 C28 . . 118.8(4) ?
    C24 C23 P1 . . 122.7(3) ?
    C28 C23 P1 . . 118.5(3) ?
    C25 C24 C23 . . 120.3(4) ?
    C25 C24 H24 . . 119.8 ?
    C23 C24 H24 . . 119.8 ?
    C26 C25 C24 . . 120.6(4) ?
    C26 C25 H25 . . 119.7 ?
    C24 C25 H25 . . 119.7 ?
    C25 C26 C27 . . 119.7(4) ?
    C25 C26 H26 . . 120.1 ?
    C27 C26 H26 . . 120.1 ?
    C28 C27 C26 . . 120.1(4) ?
    C28 C27 H27 . . 119.9 ?
    C26 C27 H27 . . 119.9 ?
    C27 C28 C23 . . 120.4(4) ?
    C27 C28 H28 . . 119.8 ?
    C23 C28 H28 . . 119.8 ?
    Cl3 C29 Cl2 . . 115.3(5) ?
    Cl3 C29 H29A . . 108.4 ?
    Cl2 C29 H29A . . 108.4 ?
    Cl3 C29 H29B . . 108.4 ?
    Cl2 C29 H29B . . 108.4 ?
    H29A C29 H29B . . 107.5 ?
    Cl4 C30 Cl5 . . 114.3(4) ?
    Cl4 C30 H30A . . 108.7 ?
    Cl5 C30 H30A . . 108.7 ?
    Cl4 C30 H30B . . 108.7 ?
    Cl5 C30 H30B . . 108.7 ?
    H30A C30 H30B . . 107.6 ?
    C2 N1 N2 . . 106.9(3) ?
    C2 N1 Ru1 . . 134.2(3) ?
    N2 N1 Ru1 . . 118.8(2) ?
    C4 N2 N1 . . 109.2(4) ?
    C4 N2 B1 . . 130.9(4) ?
    N1 N2 B1 . . 119.9(3) ?
    C5 N3 N4 . . 106.6(3) ?
    C5 N3 Ru1 . . 134.6(3) ?
    N4 N3 Ru1 . . 118.7(2) ?
    C7 N4 N3 . . 109.4(4) ?
    C7 N4 B1 . . 130.7(4) ?
    N3 N4 B1 . . 119.7(3) ?
    C8 N5 N6 . . 106.2(3) ?
    C8 N5 Ru1 . . 135.4(3) ?
    N6 N5 Ru1 . . 118.3(2) ?
    C10 N6 N5 . . 109.3(3) ?
    C10 N6 B1 . . 129.6(4) ?
    N5 N6 B1 . . 120.8(3) ?
    Ru1 N7 H7A . . 109.5 ?
    Ru1 N7 H7B . . 109.5 ?
    H7A N7 H7B . . 109.5 ?
    Ru1 N7 H7C . . 109.5 ?
    H7A N7 H7C . . 109.5 ?
    H7B N7 H7C . . 109.5 ?
    C11 P1 C23 . . 103.28(18) ?
    C11 P1 C17 . . 103.31(19) ?
    C23 P1 C17 . . 104.22(18) ?
    C11 P1 Ru1 . . 114.55(13) ?
    C23 P1 Ru1 . . 112.47(13) ?
    C17 P1 Ru1 . . 117.45(14) ?
    C1 Ru1 N5 . . 91.82(16) ?
    C1 Ru1 N1 . . 90.69(16) ?
    N5 Ru1 N1 . . 85.37(13) ?
    C1 Ru1 N7 . . 92.17(16) ?
    N5 Ru1 N7 . . 171.29(14) ?
    N1 Ru1 N7 . . 86.84(14) ?
    C1 Ru1 N3 . . 174.48(16) ?
    N5 Ru1 N3 . . 88.26(13) ?
    N1 Ru1 N3 . . 83.82(13) ?
    N7 Ru1 N3 . . 87.02(13) ?
    C1 Ru1 P1 . . 93.18(14) ?
    N5 Ru1 P1 . . 91.56(9) ?
    N1 Ru1 P1 . . 175.14(9) ?
    N7 Ru1 P1 . . 95.95(11) ?
    N3 Ru1 P1 . . 92.33(9) ?
    N2 B1 N6 . . 107.9(4) ?
    N2 B1 N4 . . 108.1(3) ?
    N6 B1 N4 . . 108.7(4) ?
    N2 B1 H1 . . 110.7 ?
    N6 B1 H1 . . 110.7 ?
    N4 B1 H1 . . 110.7 ?
loop_
    _geom_hbond_atom_site_label_D
    _geom_hbond_atom_site_label_H
    _geom_hbond_atom_site_label_A
    _geom_hbond_site_symmetry_A
    _geom_hbond_distance_DH
    _geom_hbond_distance_HA
    _geom_hbond_distance_DA
    _geom_hbond_angle_DHA
    N7 H7A Cl1 2_676 0.91 2.67 3.454(4) 145
    N7 H7C Cl1 . 0.91 2.46 3.240(4) 143
data_global
_journal_date_recd_electronic     2012-10-02
_journal_date_accepted     2012-10-10
_journal_name_full     'Acta Crystallographica, Section E'
_journal_year     2012
_journal_volume     68
_journal_issue     11
_journal_page_first     m1361
_journal_page_last     m1362
_journal_paper_category     QM
_journal_paper_doi     10.1107/S160053681204247X
_journal_coeditor_code     HY2593
_publ_contact_author_name     'Yih-Hsing Lo'
_publ_contact_author_address
; Department of Natural Science
  Taipei Municipal University of Education
  Taipei 10048
  Taiwan
;
_publ_contact_author_email     yhlo@mail.tmue.edu.tw
_publ_contact_author_fax     '886 2 2586 1939'
_publ_contact_author_phone     '886 2 2592 5252'
_publ_section_title
;\
(Ammine)(carbonyl)[hydridotris(pyrazol-1-yl-\k<i>N</i>^2^)borato]\
(triphenylphosphine-\k<i>P</i>)ruthenium(II) chloride dichloromethane
disolvate
;
loop_
    _publ_author_name
    _publ_author_address
    'Hu, Ting-Chuan'
;
Department of Applied Physics and Chemistry
Taipei Municipal University of Education
Taipei 10048
Taiwan
;
    'Ye, Jun-Xlan'
;
Department of Applied Physics and Chemistry
Taipei Municipal University of Education
Taipei 10048
Taiwan
;
    'He, Sheng-Ting'
;
Department of Applied Physics and Chemistry
Taipei Municipal University of Education
Taipei 10048
Taiwan
;
    'Chiang, Guan-Ru'
;
Department of Applied Physics and Chemistry
Taipei Municipal University of Education
Taipei 10048
Taiwan
;
    'Lo, Yih-Hsing'
;
Department of Applied Physics and Chemistry
Taipei Municipal University of Education
Taipei 10048
Taiwan
;
