# Supplementary material for: (Ammine)(carbon­yl)[hydridotris(pyrazol-1-yl-κN 2)borato](triphenyl­phosphine-κP)ruthenium(II) chloride dichloro­methane disolvate
Source: Acta Crystallogr Sect E Struct Rep Online. 2012 Oct 13;68(Pt 11):m1361–2. doi: 10.1107/S160053681204247X (PMC3515116; doi:10.1107/S160053681204247X)
Supplement: Supplementary file 2 [file e-68-m1361-Isup2.hkl]

#
# h,k,l, Fc-squared, Fo-squared, sigma(Fo-squared) and status flag
#
data_I
_shelx_title ' a12547_0m in P-1'
_shelx_refln_list_code          4
_shelx_F_calc_maximum      172.14
_exptl_crystal_F_000       836.00
_reflns_d_resolution_high  0.8400
 
loop_
 _symmetry_equiv_pos_as_xyz
 'x, y, z'
 '-x, -y, -z'
 
_cell_length_a    12.4813
_cell_length_b    12.5337
_cell_length_c    14.5389
_cell_angle_alpha  83.520
_cell_angle_beta   65.602
_cell_angle_gamma  61.757
 
_shelx_F_squared_multiplier     1.000
 
loop_
 _refln_index_h
 _refln_index_k
 _refln_index_l
 _refln_F_squared_calc
 _refln_F_squared_meas
 _refln_F_squared_sigma
 _refln_observed_status
   1   0   0     8687.95     9013.32    640.24 o
   2   0   0     3238.91     3662.15     51.56 o
   3   0   0     9769.54    10550.36    132.66 o
   4   0   0     6012.98     6104.55     81.00 o
   5   0   0    11728.33    11615.07    149.78 o
   6   0   0      189.94      199.73     20.81 o
   7   0   0       61.49       77.37      9.49 o
   8   0   0     1384.91     1213.65     34.72 o
   9   0   0       56.10       53.93     16.02 o
  10   0   0      863.16      900.36     34.42 o
  11   0   0      525.38      513.53     53.11 o
 -11   1   0      139.85      152.58     23.45 o
 -10   1   0       28.60       28.52     15.46 o
  -9   1   0      346.10      322.11     26.99 o
  -8   1   0      105.61       94.43     15.83 o
  -7   1   0      410.10      399.95     20.01 o
  -6   1   0        2.94        5.65      5.30 o
  -5   1   0     1458.32     1249.93     31.52 o
  -4   1   0     1934.67     1804.26     33.91 o
  -3   1   0     2059.17     1771.55     27.24 o
  -2   1   0     1182.17     1283.22     23.85 o
  -1   1   0     5315.34     5291.23     87.66 o
   0   1   0        6.22       -1.24      1.24 o
   1   1   0      584.29      908.18     15.59 o
   2   1   0      710.41      545.12     13.55 o
   4   1   0    11780.56    12823.83    133.68 o
   5   1   0      125.58       54.31      5.16 o
   6   1   0      111.72      192.48      9.56 o
   7   1   0      120.45      133.38      9.98 o
   8   1   0      553.14      446.12     21.97 o
   9   1   0      997.55     1023.48     33.15 o
  10   1   0      893.25      850.29     57.26 o
  11   1   0      133.62      101.01     19.76 o
  12   1   0       52.37       97.81     31.30 o
 -10   2   0      815.40      790.82     82.92 o
  -9   2   0      965.36      867.06     39.54 o
  -8   2   0     2165.22     2212.07     80.99 o
  -7   2   0      353.70      337.62     16.85 o
  -6   2   0      478.08      390.24     16.47 o
  -5   2   0     3942.25     3931.46     51.53 o
  -4   2   0     3824.00     3574.43     46.07 o
  -3   2   0     4045.74     4097.31     50.21 o
  -2   2   0     6809.32     6820.76     78.37 o
  -1   2   0     3929.70     3358.72     36.42 o
   0   2   0    11455.92    11053.51    122.22 o
   2   2   0      677.20      556.33     13.41 o
   3   2   0     1685.15     1685.64     22.49 o
   4   2   0     2540.28     2794.23     28.88 o
   5   2   0     2858.43     2784.72     31.77 o
   6   2   0     4090.40     4113.29     50.08 o
   7   2   0     5634.78     5608.30     80.82 o
   8   2   0       67.56       44.25      8.14 o
   9   2   0      224.13      251.71     27.73 o
  10   2   0      652.16      746.52     34.94 o
  11   2   0      171.28      119.48     33.67 o
  12   2   0      496.39      535.22     48.36 o
 -10   3   0      130.08      134.62     22.87 o
  -9   3   0      156.53      131.99     21.19 o
  -8   3   0      115.71      125.81     24.18 o
  -7   3   0      317.26      286.93     24.12 o
  -6   3   0     1347.94     1464.56     31.45 o
  -5   3   0     1052.39      956.72     23.16 o
  -4   3   0       74.01      176.81      7.37 o
  -3   3   0     7090.20     6219.10     73.94 o
  -2   3   0      703.61      862.92     14.69 o
  -1   3   0     2602.92     2869.24     36.09 o
   0   3   0     1080.50      914.97     15.41 o
   1   3   0     5502.82     5721.10     66.70 o
   2   3   0     8869.38    10014.81    102.47 o
   3   3   0     4980.01     5688.18     56.81 o
   4   3   0     1396.55     1297.55     17.32 o
   5   3   0     3033.87     3638.97     45.36 o
   6   3   0     2555.79     2313.39     27.03 o
   7   3   0        0.16        6.61      4.81 o
   8   3   0     1262.94     1223.74     25.44 o
   9   3   0     1791.30     1973.73     46.51 o
  10   3   0     1579.46     1481.65     79.51 o
  11   3   0      358.29      388.26     52.22 o
  12   3   0      236.34      264.46     28.53 o
  -9   4   0      498.18      581.46     42.13 o
  -8   4   0      841.22      948.41     62.30 o
  -7   4   0      103.54       73.73     20.32 o
  -6   4   0      567.47      518.69     30.19 o
  -5   4   0     2750.46     2613.51     49.02 o
  -4   4   0     2638.96     2559.53     54.77 o
  -3   4   0     1659.60     1583.79     24.19 o
  -2   4   0      558.89      355.97      9.73 o
  -1   4   0      594.27      366.71     10.04 o
   0   4   0     3918.05     3728.99     46.43 o
   1   4   0     8143.36     8316.89     96.30 o
   2   4   0      766.44      649.21     12.77 o
   3   4   0     3903.22     3960.71     41.87 o
   4   4   0      637.72      515.22     14.58 o
   5   4   0     2023.52     1993.22     25.24 o
   6   4   0     1165.35     1069.32     25.40 o
   7   4   0     4802.23     4751.78     67.78 o
   8   4   0      540.44      566.27     22.82 o
   9   4   0       35.50       43.34     12.07 o
  10   4   0      241.94      264.83     29.96 o
  11   4   0      619.92      493.38     45.69 o
  12   4   0      291.92      298.46     40.35 o
  13   4   0      217.82      164.66     36.79 o
  -9   5   0       35.54       61.10     31.15 o
  -8   5   0       43.02       56.21     31.75 o
  -7   5   0      406.55      351.64     37.68 o
  -6   5   0      381.28      386.04     27.27 o
  -5   5   0        2.63       17.09     14.25 o
  -4   5   0     1173.42     1041.83     30.79 o
  -3   5   0      208.00      180.10     12.85 o
  -2   5   0      809.52      810.41     13.44 o
  -1   5   0        1.52        4.36      3.45 o
   0   5   0       14.89       59.76      5.09 o
   1   5   0     1655.10     1581.23     26.34 o
   2   5   0     2099.57     2532.57     39.67 o
   3   5   0     6273.42     6684.19     85.83 o
   4   5   0     3684.93     3246.93     39.72 o
   5   5   0     1645.38     1859.85     24.63 o
   6   5   0     3073.27     2991.69     39.17 o
   7   5   0      238.77      186.50     10.01 o
   8   5   0      148.40      141.04     11.91 o
   9   5   0     2625.88     2496.04     47.51 o
  10   5   0     2722.36     2779.19    104.88 o
  11   5   0      590.63      571.87     33.28 o
  12   5   0       21.71       67.05     29.37 o
  13   5   0        2.32      -20.77     20.77 o
  -8   6   0      552.12      600.20     37.00 o
  -7   6   0      467.20      379.38     30.11 o
  -6   6   0        6.32       12.96     13.11 o
  -5   6   0      302.65      284.09     23.95 o
  -4   6   0     1000.40      922.13     36.85 o
  -3   6   0     2100.13     2039.70     37.82 o
  -2   6   0     1244.79     1406.62     34.56 o
  -1   6   0       14.00        4.52      5.13 o
   0   6   0        0.66        3.32      6.37 o
   1   6   0     6054.50     6180.89     75.97 o
   2   6   0     1220.18     1334.58     22.74 o
   3   6   0      424.90      315.97      9.41 o
   4   6   0     1469.59     1305.91     20.69 o
   5   6   0      242.70      264.50     12.10 o
   6   6   0     1047.58      939.27     23.38 o
   7   6   0     2000.00     1795.06     37.69 o
   8   6   0      381.55      382.79     23.67 o
   9   6   0       25.47       10.97     14.16 o
  10   6   0       70.01       59.92     16.98 o
  11   6   0       74.27       84.63     18.82 o
  12   6   0      247.19      200.30     24.96 o
  13   6   0      150.88      149.53     34.71 o
  -7   7   0      187.86      232.22     25.81 o
  -6   7   0      303.74      316.11     59.93 o
  -5   7   0      657.02      741.57     34.98 o
  -4   7   0     1883.33     1715.41     99.83 o
  -3   7   0      414.24      455.96     28.51 o
  -2   7   0       43.61       36.01     11.69 o
  -1   7   0      389.09      399.42     20.31 o
   0   7   0     3006.19     2997.50     42.09 o
   1   7   0    16994.68    16731.18    192.16 o
   2   7   0       80.54       81.57      7.08 o
   3   7   0      132.76      111.67      9.83 o
   4   7   0     4045.85     3951.75     50.01 o
   5   7   0     1441.52     1536.78     25.71 o
   6   7   0     6847.70     6742.48     84.43 o
   7   7   0      147.15      184.47     10.97 o
   8   7   0        6.82        8.38      6.36 o
   9   7   0      684.14      704.42     34.21 o
  10   7   0      342.10      320.47     45.99 o
  11   7   0     2080.56     2073.66     64.54 o
  12   7   0        9.59        8.84     21.06 o
  13   7   0      156.15      113.89     23.33 o
  -6   8   0       11.01       67.58     42.87 o
  -5   8   0       65.28      107.04     19.39 o
  -4   8   0       83.39      101.12     17.61 o
  -3   8   0     1066.46     1038.04     40.02 o
  -2   8   0      684.57      845.34     43.76 o
  -1   8   0     2240.49     2061.22     46.69 o
   0   8   0      714.65      758.95     35.31 o
   1   8   0     2201.87     2231.87     40.03 o
   2   8   0     5359.86     5762.04     74.48 o
   3   8   0      968.13      992.50     22.60 o
   4   8   0     5212.52     5016.61     66.77 o
   5   8   0       93.20       62.41      8.70 o
   6   8   0     2144.33     2055.47     33.41 o
   7   8   0     1933.90     1857.56     34.71 o
   8   8   0      525.39      564.71     30.25 o
   9   8   0      258.29      215.45     22.70 o
  10   8   0      189.76      209.75     22.97 o
  11   8   0       78.58       35.54     19.28 o
  12   8   0       40.57       44.07     18.98 o
  13   8   0      209.41      204.60     27.68 o
  -5   9   0      315.76      344.56     28.86 o
  -4   9   0     1550.22     1525.26     52.01 o
  -3   9   0      421.55      485.07     34.27 o
  -2   9   0      156.80      190.79     20.74 o
  -1   9   0      920.45     1059.68     44.21 o
   0   9   0       71.09       35.53     11.98 o
   1   9   0     5988.38     5966.82    102.52 o
   2   9   0     2528.45     2596.85     45.55 o
   3   9   0     1130.15     1193.41     26.15 o
   4   9   0     3034.92     2858.02     48.16 o
   5   9   0     3165.80     3384.92     55.99 o
   6   9   0     2659.11     2750.51     44.20 o
   7   9   0      352.45      419.41     18.60 o
   8   9   0      179.41      167.81     18.50 o
   9   9   0      196.02      212.87     31.00 o
  10   9   0      351.92      359.58     44.21 o
  11   9   0      982.47     1063.02     70.61 o
  12   9   0      530.48      400.82     50.14 o
  13   9   0      162.32      163.77     38.57 o
  -4  10   0       20.16       14.24     20.17 o
  -3  10   0      252.60      207.89     23.88 o
  -2  10   0      839.95      923.02     51.03 o
  -1  10   0       88.01      119.63     18.15 o
   0  10   0       65.78       94.87     17.28 o
   1  10   0       63.37       69.61     13.59 o
   2  10   0     2353.08     2482.76     56.46 o
   3  10   0      859.94      829.20     23.99 o
   4  10   0       49.74       57.20     10.02 o
   5  10   0      332.01      327.55     19.31 o
   6  10   0      166.83      147.98     13.55 o
   7  10   0      365.35      363.28     22.77 o
   8  10   0      387.99      423.00     26.90 o
   9  10   0      304.87      259.55     39.90 o
  10  10   0       74.71       57.56     27.00 o
  11  10   0      566.15      678.81     59.63 o
  12  10   0        6.91      -22.55     22.55 o
  13  10   0      160.28      143.00     38.87 o
  -3  11   0     1331.96     1370.41    129.35 o
  -2  11   0      309.79      349.23     28.51 o
  -1  11   0      244.22      253.43     24.66 o
   0  11   0      165.41      151.60     26.11 o
   1  11   0     1456.06     1452.03     49.31 o
   2  11   0     1170.37     1205.83     36.70 o
   3  11   0        0.72        8.74     10.74 o
   4  11   0      188.64      161.35     20.41 o
   5  11   0      291.34      314.96     21.71 o
   6  11   0      608.14      644.40     40.35 o
   7  11   0      618.03      646.47     41.24 o
   8  11   0      688.60      706.46     81.44 o
   9  11   0       21.02       11.65     12.18 o
  10  11   0        6.43      -16.61     20.47 o
  11  11   0      481.68      522.16     57.56 o
  12  11   0      603.71      588.32     63.19 o
  -1  12   0      689.49      720.24     36.85 o
   0  12   0      529.69      559.11     42.72 o
   1  12   0       18.22       26.04     20.62 o
   2  12   0       79.52       62.01     20.47 o
   3  12   0        3.16      -12.46     12.46 o
   4  12   0      144.67      103.84     21.66 o
   5  12   0      569.49      607.61     40.94 o
   6  12   0       35.06       66.46     19.58 o
   7  12   0       41.16       35.01     16.91 o
   8  12   0        2.24        2.67     14.83 o
   9  12   0      290.95      245.65     30.86 o
  10  12   0     1235.95     1404.20     85.15 o
  11  12   0      628.68      805.49     67.05 o
   0  13   0       43.43       16.91     20.47 o
   1  13   0      134.74      151.01     27.89 o
   2  13   0      925.75      781.17     49.55 o
   3  13   0      692.28      700.47     46.58 o
   4  13   0      136.47      139.14     25.81 o
   5  13   0       28.54       41.54     18.69 o
   6  13   0      165.20      124.90     24.03 o
   7  13   0      709.42      610.87     43.61 o
   8  13   0     1020.72     1038.98     56.07 o
   9  13   0      386.04      345.93     37.09 o
   3  14   0        5.63       13.35     17.80 o
   4  14   0       96.24       91.97     24.03 o
   5  14   0      496.61      507.92     41.54 o
   6  14   0     1347.14     1311.34     65.27 o
   7  14   0      950.92      907.26     54.59 o
   8  14   0        0.02       17.80     16.61 o
   9  14   0      157.61      113.33     24.92 o
  -9 -14   1       13.42       26.70     18.69 o
  -8 -14   1       56.28       53.70     20.17 o
  -7 -14   1      726.71      651.52     45.39 o
  -6 -14   1      699.39      803.12     51.33 o
  -5 -14   1       77.80       72.39     21.66 o
  -4 -14   1        0.05       -5.34     14.83 o
  -3 -14   1      119.35      147.75     27.89 o
  -9 -13   1      567.60      731.92     46.58 o
  -8 -13   1       82.10       47.47     18.69 o
  -7 -13   1       34.52       61.71     19.88 o
  -6 -13   1      145.12      160.51     27.00 o
  -5 -13   1       46.08       53.40     18.99 o
  -4 -13   1      414.92      420.10     39.46 o
  -3 -13   1      545.93      623.63     43.32 o
  -2 -13   1      285.50      270.28     32.64 o
  -1 -13   1      834.24      889.16     52.81 o
   0 -13   1      173.75      140.33     27.29 o
 -11 -12   1     1065.95     1155.88     80.10 o
  -9 -12   1       44.19       16.32     14.83 o
  -8 -12   1      773.83      697.80     43.91 o
  -7 -12   1      404.98      360.17     35.31 o
  -6 -12   1     2200.50     2378.51     87.22 o
  -5 -12   1     1481.66     1497.95     64.08 o
  -4 -12   1        8.58       12.46     15.13 o
  -3 -12   1      843.99      782.95     45.99 o
  -2 -12   1      649.13      601.08     41.24 o
  -1 -12   1      950.63      940.49     51.33 o
   0 -12   1      777.63      813.51     48.66 o
   1 -12   1       35.07       31.15     18.99 o
   2 -12   1      460.02      492.20     44.50 o
 -12 -11   1      689.81      762.18     68.24 o
 -11 -11   1        2.24        8.01     26.11 o
 -10 -11   1      131.37      113.63     33.23 o
  -9 -11   1      855.65      976.75     41.54 o
  -8 -11   1      168.51      198.18     27.00 o
  -7 -11   1      947.58      860.68     47.17 o
  -6 -11   1        5.82       15.72     13.94 o
  -5 -11   1      345.25      371.03     35.45 o
  -4 -11   1     1462.65     1313.42     57.56 o
  -3 -11   1       58.87       99.10     15.18 o
  -2 -11   1      455.23      510.31     27.54 o
  -1 -11   1       75.92      107.19     20.32 o
   0 -11   1       88.42       67.88     18.54 o
   1 -11   1      208.39      264.72     23.95 o
   2 -11   1       38.72       47.15     14.70 o
   3 -11   1      276.37      327.73     39.61 o
 -12 -10   1      553.12      524.83     59.04 o
 -11 -10   1     1891.76     2008.25    102.06 o
 -10 -10   1      603.70      636.39     57.26 o
  -9 -10   1     2585.33     2582.82     69.93 o
  -8 -10   1       70.71       39.42     18.10 o
  -7 -10   1     3450.37     3489.65     84.17 o
  -6 -10   1     4171.50     4081.94     90.93 o
  -5 -10   1     1497.73     1524.40     38.07 o
  -4 -10   1      160.51      117.34     11.70 o
  -3 -10   1        0.34       -8.99      8.99 o
  -2 -10   1      906.32      964.48     30.80 o
  -1 -10   1     1766.17     1664.52     41.70 o
   0 -10   1      212.92      220.65     36.64 o
   1 -10   1      276.80      298.84     24.17 o
   2 -10   1      230.44      193.76     21.45 o
   3 -10   1       52.66       87.23     17.11 o
   4 -10   1      963.64     1034.68     47.32 o
 -12  -9   1      408.21      379.16     50.14 o
 -11  -9   1        0.37       12.76     25.22 o
 -10  -9   1       46.39       46.88     25.22 o
  -9  -9   1     1071.82     1100.19     40.40 o
  -8  -9   1      841.33      926.84     63.49 o
  -7  -9   1       32.31       29.07     12.23 o
  -6  -9   1      898.41      994.38     23.89 o
  -5  -9   1      413.91      399.01     15.53 o
  -4  -9   1      363.12      369.26     14.41 o
  -3  -9   1      610.72      625.78     28.67 o
  -2  -9   1     2208.87     2285.25     40.83 o
  -1  -9   1      158.36      152.10     15.03 o
   0  -9   1      155.43      194.96     16.35 o
   1  -9   1      510.01      493.99     28.14 o
   2  -9   1      168.50      173.15     19.24 o
   3  -9   1     2196.22     2309.51     63.43 o
   4  -9   1      425.16      424.79     33.53 o
   5  -9   1      411.42      404.58     62.01 o
 -13  -8   1      103.51       86.93     34.12 o
 -12  -8   1       57.20       24.33     25.81 o
 -11  -8   1     1444.11     1441.58     82.48 o
 -10  -8   1     1006.48     1124.43     71.20 o
  -9  -8   1      235.99      231.48     32.19 o
  -8  -8   1      108.15       89.80     14.64 o
  -7  -8   1      404.66      426.48     17.54 o
  -6  -8   1     2321.93     2325.22     51.47 o
  -5  -8   1     6230.30     6330.29     81.69 o
  -4  -8   1      300.52      242.51     11.85 o
  -3  -8   1       20.02       24.44      6.23 o
  -2  -8   1       86.34       82.96      7.83 o
  -1  -8   1      667.30      670.76     18.17 o
   0  -8   1     3290.75     3162.58     60.03 o
   1  -8   1     2121.98     2229.57     47.63 o
   2  -8   1      338.95      290.63     48.66 o
   3  -8   1      128.91      112.40     16.77 o
   4  -8   1      129.10      147.88     18.97 o
   5  -8   1     1306.87     1365.79     69.28 o
   6  -8   1      627.16      621.17     34.42 o
 -13  -7   1       88.29       -0.59     29.96 o
 -12  -7   1      128.15      139.47     24.69 o
 -11  -7   1       35.85        2.81     16.15 o
 -10  -7   1      148.43      132.73     20.65 o
  -9  -7   1        2.75        7.13     14.58 o
  -8  -7   1       97.55       84.45     11.93 o
  -7  -7   1        1.01        7.96      6.08 o
  -6  -7   1       45.40       66.85      7.66 o
  -5  -7   1     3140.95     3105.03     41.11 o
  -4  -7   1      275.90      343.00     10.32 o
  -3  -7   1      417.98      380.54     12.09 o
  -2  -7   1     3388.23     3392.97     46.33 o
  -1  -7   1     6043.14     6055.51     74.88 o
   0  -7   1     1210.99     1285.66     21.14 o
   1  -7   1       37.11       43.30     11.61 o
   2  -7   1        8.67       -0.49      9.68 o
   3  -7   1     2158.59     2032.09     54.95 o
   4  -7   1     3337.23     3467.19    111.40 o
   5  -7   1      157.02      152.08     24.77 o
   6  -7   1       70.78       69.49     16.77 o
   7  -7   1      134.12      122.54     19.82 o
 -12  -6   1        0.01      -15.43     25.22 o
 -11  -6   1      594.77      572.23     42.57 o
 -10  -6   1      856.13      806.06     89.60 o
  -9  -6   1        1.81        0.50     18.10 o
  -8  -6   1     2181.97     2201.06     37.25 o
  -7  -6   1        0.08       -4.89      4.89 o
  -6  -6   1      387.88      431.84     13.87 o
  -5  -6   1    11789.31    12419.48    132.18 o
  -4  -6   1     1137.22     1091.96     16.18 o
  -3  -6   1      350.62      223.66      8.46 o
  -2  -6   1      141.48      109.68      6.92 o
  -1  -6   1        2.86        0.59      3.88 o
   0  -6   1    10638.83    10564.61    121.90 o
   1  -6   1      959.82      971.08     25.21 o
   2  -6   1     1384.49     1175.55     29.67 o
   3  -6   1      666.00      702.64     20.46 o
   4  -6   1      211.50      164.45     14.26 o
   5  -6   1      668.15      755.78     33.14 o
   6  -6   1      159.27      140.91     19.10 o
   7  -6   1      230.74      300.51     50.58 o
   8  -6   1       51.73       83.30     43.17 o
 -12  -5   1        3.95       12.46     25.22 o
 -11  -5   1      392.40      367.00     43.32 o
 -10  -5   1      759.08      771.97     37.17 o
  -9  -5   1      564.97      551.73     31.42 o
  -8  -5   1        1.72       10.57      7.68 o
  -7  -5   1       76.69       32.22      6.33 o
  -6  -5   1       19.65       14.05      5.26 o
  -5  -5   1     9346.20     9719.44    113.63 o
  -4  -5   1     1746.20     1769.10     23.26 o
  -3  -5   1      102.08       70.15      5.06 o
  -2  -5   1     6262.17     6110.60     67.18 o
  -1  -5   1    10922.41    12168.26    138.65 o
   0  -5   1     3267.25     3258.02     41.20 o
   1  -5   1     3746.44     3858.13     71.76 o
   2  -5   1       20.28       10.21      6.17 o
   3  -5   1     4760.37     4540.74     65.43 o
   4  -5   1     2019.16     2092.43     37.34 o
   5  -5   1      609.45      604.93     22.53 o
   6  -5   1       53.50       56.65     19.88 o
   7  -5   1       22.04       26.56     14.04 o
   8  -5   1      250.89      295.61     26.52 o
   9  -5   1       17.31       30.11     15.28 o
 -12  -4   1       25.20       36.79     22.25 o
 -11  -4   1       51.81       75.29     17.82 o
 -10  -4   1     1078.38     1038.85     41.85 o
  -9  -4   1      777.53      660.86     29.61 o
  -8  -4   1     2735.05     2857.75     57.55 o
  -7  -4   1      162.96      160.32      8.85 o
  -6  -4   1      991.15      914.20     17.41 o
  -5  -4   1     5034.86     5126.84     55.00 o
  -4  -4   1     9677.88     9689.74    109.28 o
  -3  -4   1       32.02       75.55      7.14 o
  -2  -4   1     7927.90     8561.54     90.43 o
  -1  -4   1      860.71      908.19     13.66 o
   0  -4   1     6815.31     6855.28     79.11 o
   1  -4   1     4500.07     4889.43     65.56 o
   2  -4   1     4868.94     4712.75     55.93 o
   3  -4   1      769.45      686.73     16.80 o
   4  -4   1      525.12      451.76     15.37 o
   5  -4   1       73.45      128.89     10.77 o
   6  -4   1       30.29       24.99      9.64 o
   7  -4   1      621.97      647.66     37.23 o
   8  -4   1      136.70      137.91     28.93 o
   9  -4   1      187.34      211.65     24.50 o
  10  -4   1        7.10       11.33     15.84 o
 -12  -3   1        5.29       21.47     15.47 o
 -11  -3   1      437.41      456.89     48.06 o
 -10  -3   1     2378.82     2231.89     64.86 o
  -9  -3   1     1263.02     1156.97     42.79 o
  -8  -3   1      867.57      949.69     29.90 o
  -7  -3   1     3267.81     3204.67     56.03 o
  -6  -3   1     2324.89     2160.95     29.98 o
  -5  -3   1    11148.85    11351.94    110.95 o
  -4  -3   1     1081.37     1078.11     15.77 o
  -3  -3   1     1827.03     1705.25     22.03 o
  -2  -3   1     1741.23     1906.60     26.14 o
  -1  -3   1     6997.52     6951.32     72.93 o
   0  -3   1     5745.41     7091.71     73.74 o
   1  -3   1     1350.94     1608.68     24.88 o
   2  -3   1     1385.09     1271.32     17.82 o
   3  -3   1       35.57        7.27      3.34 o
   4  -3   1     6642.80     6633.24     88.87 o
   5  -3   1     4732.64     4777.96     68.90 o
   6  -3   1      115.89       95.74     10.17 o
   7  -3   1      352.41      340.28     18.90 o
   8  -3   1        5.69       25.50     13.21 o
   9  -3   1       70.20       55.54     17.70 o
  10  -3   1      595.21      552.79     55.63 o
 -12  -2   1      615.02      577.48     61.27 o
 -11  -2   1      463.10      488.06     52.36 o
 -10  -2   1      618.83      717.97     51.62 o
  -9  -2   1      369.25      332.58     26.34 o
  -8  -2   1     5320.48     5293.74     93.71 o
  -7  -2   1     2497.50     2681.64     58.54 o
  -6  -2   1      110.32       66.66      5.84 o
  -5  -2   1     1757.05     1627.76     25.04 o
  -4  -2   1     2715.79     2801.38     29.62 o
  -3  -2   1    11312.44    11750.60    104.94 o
  -2  -2   1     1091.45     1230.25     15.21 o
  -1  -2   1     3869.28     3547.68     37.98 o
   0  -2   1      328.22      223.85      4.09 o
   1  -2   1      214.52      105.08      7.60 o
   2  -2   1     7470.86     6541.94     72.08 o
   3  -2   1       88.33      128.26      6.51 o
   4  -2   1        3.45        2.00      4.18 o
   5  -2   1        1.65       -3.44      4.67 o
   6  -2   1        6.37        2.59      6.13 o
   7  -2   1     1278.17     1118.25     32.04 o
   8  -2   1     1049.17     1085.52     32.02 o
   9  -2   1      781.05      784.04     35.96 o
  10  -2   1       59.39       72.79     29.07 o
  11  -2   1       10.11       20.29     16.23 o
 -11  -1   1      113.73      106.34     40.05 o
 -10  -1   1     1348.97     1326.64     52.07 o
  -9  -1   1     1380.13     1298.29     67.35 o
  -8  -1   1      340.46      301.64     26.55 o
  -7  -1   1      244.89      162.64     11.93 o
  -6  -1   1      156.63      155.90     10.64 o
  -5  -1   1     3285.74     3208.46     52.23 o
  -4  -1   1    18150.88    18602.31    188.63 o
  -3  -1   1     2673.08     2847.81     32.99 o
  -2  -1   1     6812.43     6526.24     71.36 o
  -1  -1   1     5459.43     5499.84     52.90 o
   0  -1   1    16077.61    16649.26    408.24 o
   1  -1   1    11021.59    11444.55    163.80 o
   3  -1   1     4291.26     5018.46     65.19 o
   4  -1   1      312.61      204.84      8.27 o
   5  -1   1     9677.66    10351.24    133.71 o
   6  -1   1     3896.01     3567.22     54.38 o
   7  -1   1     1897.58     1903.20     36.15 o
   8  -1   1       26.53       23.18      8.78 o
   9  -1   1     1413.11     1410.92     48.44 o
  10  -1   1     1807.32     1694.28     55.52 o
  11  -1   1      946.88      952.40     43.17 o
 -11   0   1      328.17      300.39     36.94 o
 -10   0   1       93.23       77.60     18.96 o
  -9   0   1      827.29      867.68     56.67 o
  -8   0   1      246.30      244.40     19.49 o
  -7   0   1      150.94      217.67     35.22 o
  -6   0   1      114.18       90.04      9.98 o
  -5   0   1      200.52      304.58     12.20 o
  -4   0   1     2114.36     1937.63     32.18 o
  -3   0   1      375.35      514.02     12.78 o
  -2   0   1       20.21       -8.24      8.94 o
  -1   0   1    10422.80    10000.65    124.62 o
   1   0   1      355.49      285.62      7.86 o
   2   0   1     1147.60     1215.48     23.88 o
   3   0   1     1351.45     1224.76     24.77 o
   4   0   1     4769.82     4761.37     73.36 o
   5   0   1     8977.35     8718.64    130.17 o
   6   0   1     3212.35     3042.33     54.49 o
   7   0   1      221.35       90.08     10.70 o
   8   0   1     2252.96     2339.02     97.21 o
   9   0   1     2789.13     2877.42     52.13 o
  10   0   1      646.22      612.22     41.50 o
  11   0   1       22.23       30.26     21.66 o
  12   0   1      419.91      443.59     34.71 o
 -11   1   1      206.17      227.14     52.66 o
 -10   1   1     1069.64     1035.61     45.92 o
  -9   1   1      862.74      771.57     67.35 o
  -8   1   1       82.32       69.84     14.23 o
  -7   1   1      250.08      262.96     33.66 o
  -6   1   1       48.73       55.83      8.31 o
  -5   1   1      254.89      233.75     11.51 o
  -4   1   1     7348.92     7229.17    125.34 o
  -3   1   1     1427.00     1774.32     29.28 o
  -2   1   1      448.42      278.42     11.52 o
  -1   1   1      125.62      161.97     14.30 o
   2   1   1       51.62       92.68      4.37 o
   3   1   1     3986.54     3632.26     40.02 o
   4   1   1      140.69      313.63      8.53 o
   5   1   1     2614.00     2738.98     37.07 o
   6   1   1     8108.16     8309.14    111.08 o
   7   1   1       59.29       74.17      8.09 o
   8   1   1     1209.98     1218.44     70.62 o
   9   1   1      121.35      172.33     23.28 o
  10   1   1       57.33       39.56     13.89 o
  11   1   1     1702.45     1666.68     56.18 o
  12   1   1      218.72      235.27     38.87 o
 -10   2   1       44.16       30.74     16.68 o
  -9   2   1        0.46       -0.62     14.24 o
  -8   2   1       51.99       89.09     26.59 o
  -7   2   1      743.79      767.23     24.06 o
  -6   2   1      383.99      343.33     16.04 o
  -5   2   1        0.68       14.63      7.85 o
  -4   2   1     1191.42     1371.33     23.16 o
  -3   2   1      971.01      977.53     18.51 o
  -2   2   1      258.90      150.35      6.24 o
  -1   2   1     3264.48     2800.58     35.60 o
   0   2   1     1104.37     1408.91     19.33 o
   1   2   1     4024.08     4308.38     56.67 o
   2   2   1     2095.28     1993.31     27.66 o
   3   2   1     3137.96     3815.01     46.39 o
   4   2   1     3819.08     3950.31     48.98 o
   5   2   1     4145.37     4033.05     47.05 o
   6   2   1      364.17      237.75      9.90 o
   7   2   1       45.93       24.35      5.78 o
   8   2   1      790.04      785.13     25.45 o
   9   2   1     1486.02     1606.39     40.41 o
  10   2   1      195.27      185.84     17.09 o
  11   2   1       24.28       12.00     20.92 o
  12   2   1       12.94        8.43     14.54 o
 -10   3   1       30.44       23.40     16.75 o
  -9   3   1     1366.44     1329.53     75.21 o
  -8   3   1      358.93      308.54     28.01 o
  -7   3   1      411.33      452.73     24.81 o
  -6   3   1       37.52       39.46     12.83 o
  -5   3   1      103.38       91.11     13.62 o
  -4   3   1     8453.68     8321.89     99.65 o
  -3   3   1     5707.07     6145.59     74.80 o
  -2   3   1     2422.79     1892.72     27.33 o
  -1   3   1     4172.56     4048.65     45.00 o
   0   3   1      184.51      233.79     10.38 o
   1   3   1     7983.90     8314.74    122.42 o
   2   3   1     8680.09     8901.38     99.80 o
   3   3   1     9692.32     9759.13    109.58 o
   4   3   1     3799.71     3474.25     39.86 o
   5   3   1       32.84       56.48      4.43 o
   6   3   1     5934.29     5880.72     91.93 o
   7   3   1      610.67      730.43     19.42 o
   8   3   1      811.88      803.30     21.97 o
   9   3   1      202.66      226.82     16.83 o
  10   3   1      186.30      171.84     20.32 o
  11   3   1        2.81       -6.14     13.80 o
  12   3   1      246.59      213.97     25.59 o
  13   3   1      220.01      198.85     25.88 o
  -9   4   1      208.43      215.16     71.95 o
  -8   4   1      222.32      194.87     24.32 o
  -7   4   1      395.31      341.62     27.70 o
  -6   4   1     1380.22     1451.74     40.80 o
  -5   4   1     2165.56     1775.48     44.93 o
  -4   4   1     1799.23     1923.39     35.41 o
  -3   4   1      338.27      311.25     10.89 o
  -2   4   1        2.88       28.22      5.25 o
  -1   4   1     1234.72      857.69     15.99 o
   0   4   1     4935.26     5065.02     61.68 o
   1   4   1     4995.99     5374.26     73.10 o
   2   4   1    10476.15    11214.72    126.44 o
   3   4   1      883.10      861.00     15.13 o
   4   4   1      904.67      789.92     13.82 o
   5   4   1     2398.09     2147.09     28.32 o
   6   4   1     3546.93     3404.60     41.85 o
   7   4   1      535.91      498.46     13.51 o
   8   4   1       78.86      113.45     10.02 o
   9   4   1      635.19      636.73     24.70 o
  10   4   1       59.13       65.12     16.36 o
  11   4   1     1448.59     1295.91     64.38 o
  12   4   1      254.61      302.62     39.16 o
  13   4   1      121.41      109.77     31.45 o
  -8   5   1      650.26      562.70     35.99 o
  -7   5   1     1374.36     1500.61     69.57 o
  -6   5   1      216.60      251.16     23.96 o
  -5   5   1      208.23      218.53     18.94 o
  -4   5   1      597.50      531.55     25.64 o
  -3   5   1     3527.43     3970.87     60.27 o
  -2   5   1     6888.21     6481.71     79.64 o
  -1   5   1      144.57      128.45      9.75 o
   0   5   1       28.19        8.00      5.90 o
   1   5   1     7645.62     8428.72    111.92 o
   2   5   1      149.08      172.36      9.62 o
   3   5   1     7759.71     7118.92     76.98 o
   4   5   1      513.10      708.29     14.63 o
   5   5   1     1919.40     2257.28     30.31 o
   6   5   1     5411.98     5462.73     63.14 o
   7   5   1     1468.29     1274.08     23.48 o
   8   5   1      521.28      478.69     20.25 o
   9   5   1      434.04      408.68     18.20 o
  10   5   1      109.68      105.30     24.48 o
  11   5   1       20.95       42.21     15.94 o
  12   5   1        0.91       -7.71     22.84 o
  13   5   1      462.62      430.49     47.47 o
  -8   6   1      211.40      190.12     44.50 o
  -7   6   1       32.37       34.38     18.25 o
  -6   6   1      981.90     1132.35     44.52 o
  -5   6   1      541.01      474.30     30.86 o
  -4   6   1     2859.56     2744.42     75.83 o
  -3   6   1     1977.17     2134.30     48.47 o
  -2   6   1        0.92       15.19     11.02 o
  -1   6   1     1251.56     1102.20     25.17 o
   0   6   1       76.39       40.71      7.70 o
   1   6   1     3166.10     3437.77     53.31 o
   2   6   1     3577.58     3486.13     47.42 o
   3   6   1      590.12      684.19     14.01 o
   4   6   1        0.95        3.36      3.64 o
   5   6   1      536.14      521.93     12.72 o
   6   6   1     8696.84     8415.67    101.02 o
   7   6   1     1785.29     1753.85     29.77 o
   8   6   1      352.31      329.83     12.89 o
   9   6   1      877.19      826.48     53.87 o
  10   6   1     1418.70     1656.32     53.04 o
  11   6   1     1220.97     1140.74     44.17 o
  12   6   1      226.83      202.93     26.85 o
  13   6   1        0.21      -21.36     21.36 o
  -7   7   1      450.83      472.06     38.57 o
  -6   7   1      283.66      295.11     48.06 o
  -5   7   1       32.15       26.90     15.20 o
  -4   7   1     1595.88     1375.97     47.39 o
  -3   7   1     2057.78     2189.88     51.09 o
  -2   7   1     1240.45     1265.61     35.99 o
  -1   7   1        3.62      -10.27     10.27 o
   0   7   1     1753.65     1831.79     30.59 o
   1   7   1      451.78      466.43     14.19 o
   2   7   1      982.63     1202.33     23.06 o
   3   7   1      495.52      288.40     10.02 o
   4   7   1      493.52      600.43     15.39 o
   5   7   1     6940.41     7438.32     83.39 o
   6   7   1      664.79      685.60     17.24 o
   7   7   1      307.10      391.40     17.68 o
   8   7   1      730.02      712.25     21.14 o
   9   7   1     2351.65     2267.54     63.05 o
  10   7   1     1667.65     1621.04    119.56 o
  11   7   1      272.50      251.46     25.76 o
  12   7   1      167.56      104.50     20.57 o
  13   7   1      523.13      554.28     39.19 o
  -6   8   1        3.51       -3.26     13.18 o
  -5   8   1      584.19      563.74     33.16 o
  -4   8   1      155.82      123.86     23.29 o
  -3   8   1      757.09      839.87     37.81 o
  -2   8   1      546.82      512.38     25.72 o
  -1   8   1        7.62       -0.04     11.51 o
   0   8   1     2087.73     2047.82     38.39 o
   1   8   1     4483.14     4349.23     59.80 o
   2   8   1     1481.81     1462.25     27.43 o
   3   8   1      640.62      599.12     16.89 o
   4   8   1     1636.23     1622.51     29.22 o
   5   8   1      106.42       86.20      8.11 o
   6   8   1     5668.96     5503.45     66.04 o
   7   8   1     2856.63     2755.46     42.95 o
   8   8   1      931.57      927.14     23.26 o
   9   8   1       92.42      146.71     20.11 o
  10   8   1     1219.84     1224.83     73.13 o
  11   8   1     1614.91     1516.62     53.94 o
  12   8   1     1941.76     1931.83     89.89 o
  13   8   1        5.98      -16.12     16.12 o
  -5   9   1       12.04       13.75     17.80 o
  -4   9   1        0.24       32.18     15.63 o
  -3   9   1       32.08       40.28     22.25 o
  -2   9   1      109.10      144.08     20.22 o
  -1   9   1        6.80       24.36     11.68 o
   0   9   1      383.08      463.58     38.50 o
   1   9   1     1538.86     1456.66     42.95 o
   2   9   1       90.52      102.38     10.88 o
   3   9   1     3208.28     3230.05     48.89 o
   4   9   1     4051.40     4175.71     59.63 o
   5   9   1     1809.60     1931.36     43.76 o
   6   9   1       47.33       49.85      8.42 o
   7   9   1       17.22        1.87      6.89 o
   8   9   1       64.54       43.48     12.57 o
   9   9   1      793.30      728.46     26.82 o
  10   9   1     1074.19     1123.45     47.02 o
  11   9   1      280.28      223.24     30.11 o
  12   9   1       66.77       68.55     19.99 o
  13   9   1      135.58      172.37     37.98 o
  -4  10   1      148.14      123.54     20.13 o
  -3  10   1      867.91      987.69     59.63 o
  -2  10   1      842.16      825.60     57.11 o
  -1  10   1      423.11      511.63     34.71 o
   0  10   1       10.29       -0.73     13.21 o
   1  10   1     1378.58     1475.95     41.54 o
   2  10   1     6719.24     6559.42    142.15 o
   3  10   1      328.06      384.62     18.22 o
   4  10   1       28.78       16.24     10.08 o
   5  10   1      351.30      340.15     17.09 o
   6  10   1     2232.18     2112.01     83.44 o
   7  10   1     5767.78     5725.35    117.35 o
   8  10   1       14.18       36.27     11.29 o
   9  10   1        4.98      -13.05     13.05 o
  10  10   1      613.19      649.44     55.48 o
  11  10   1       18.37       21.06     23.73 o
  12  10   1      415.37      367.89     48.66 o
  13  10   1      103.46      118.08     35.01 o
  -3  11   1       43.90       78.54     18.84 o
  -2  11   1      292.37      322.14     28.35 o
  -1  11   1       22.79       16.22     29.07 o
   0  11   1      206.79      217.23     29.96 o
   1  11   1     1147.06     1132.88     44.70 o
   2  11   1      950.28      987.55     41.27 o
   3  11   1     1002.86      894.65     49.55 o
   4  11   1      721.67      703.90     26.19 o
   5  11   1     1581.72     1545.05     40.06 o
   6  11   1     1102.80     1045.90     40.99 o
   7  11   1      118.67      125.68     16.02 o
   8  11   1      153.08      156.70     19.81 o
   9  11   1      469.18      442.20     28.58 o
  10  11   1      938.63     1016.14     70.31 o
  11  11   1      164.66      191.66     37.98 o
  12  11   1      284.42      226.67     42.13 o
  13  11   1       12.14       27.59     28.48 o
  -1  12   1     1140.54     1201.87    157.98 o
   0  12   1      114.13      114.90     26.55 o
   1  12   1      347.62      416.11     50.88 o
   2  12   1     1486.59     1474.55     52.39 o
   3  12   1      104.30       79.59     43.17 o
   4  12   1      105.97      101.58     18.78 o
   5  12   1        3.45       -9.20     12.46 o
   6  12   1       43.38       35.01     17.21 o
   7  12   1     1342.34     1385.81     63.79 o
   8  12   1      544.75      456.89     37.68 o
   9  12   1      632.76      625.91     36.94 o
  10  12   1       10.56       13.94     23.44 o
  11  12   1       78.58       37.38     28.18 o
  12  12   1      284.73      290.45     47.17 o
   1  13   1       36.91       37.09     20.47 o
   2  13   1      494.71      474.10     44.21 o
   3  13   1      114.26      172.97     29.07 o
   4  13   1       25.92       45.99     19.58 o
   5  13   1      134.50      110.66     23.73 o
   6  13   1       17.32       27.29     17.50 o
   7  13   1      452.42      453.04     41.54 o
   8  13   1      446.65      462.23     38.27 o
   9  13   1      153.99      134.10     26.70 o
  11  13   1      640.04      633.42     67.05 o
   3  14   1      486.56      363.73     40.65 o
   4  14   1        1.30       22.25     18.39 o
   5  14   1       73.87       42.13     20.17 o
   6  14   1      404.71      419.51     41.54 o
   7  14   1       42.85       67.64     22.84 o
   8  14   1       90.07       73.87     23.44 o
   9  14   1       44.99       81.59     22.84 o
  -8 -14   2       25.47       44.21     19.88 o
  -7 -14   2       30.44       62.30     21.66 o
  -6 -14   2      196.84      184.24     29.07 o
  -5 -14   2      102.14       77.73     21.95 o
  -4 -14   2       39.68       75.95     21.06 o
  -3 -14   2       80.94       59.93     21.95 o
  -9 -13   2      315.27      318.34     35.01 o
  -8 -13   2        0.34       -6.53     13.05 o
  -7 -13   2      522.67      509.70     38.87 o
  -6 -13   2      558.46      549.46     40.05 o
  -5 -13   2     1038.95      942.56     52.51 o
  -4 -13   2     1085.61     1035.72     54.29 o
  -3 -13   2       65.53       88.71     21.95 o
  -2 -13   2      906.44      873.14     50.44 o
  -1 -13   2     1703.02     1525.25     68.53 o
   0 -13   2      786.19      878.18     52.22 o
  -9 -12   2        2.06        0.59     14.83 o
  -8 -12   2       49.45       43.02     16.91 o
  -7 -12   2      103.58      106.81     21.66 o
  -6 -12   2      865.54      811.43     46.28 o
  -5 -12   2       20.86       30.86     15.72 o
  -4 -12   2      132.99      110.07     22.25 o
  -3 -12   2      430.70      507.33     37.09 o
  -2 -12   2      871.27      774.94     45.10 o
  -1 -12   2      837.65      944.34     51.03 o
   0 -12   2        0.03       22.25     16.91 o
   1 -12   2      395.16      409.42     38.57 o
   2 -12   2     1091.28     1191.48     59.04 o
 -11 -11   2      408.85      376.79     54.00 o
 -10 -11   2     1291.58     1288.79     81.88 o
  -9 -11   2     1825.05     1928.14     76.54 o
  -8 -11   2      237.83      222.51     27.59 o
  -7 -11   2       31.94       16.91     13.94 o
  -6 -11   2      676.83      806.98     44.21 o
  -5 -11   2     2962.97     2760.64     93.16 o
  -4 -11   2     2070.22     2080.05     75.65 o
  -3 -11   2      362.00      338.84     23.69 o
  -2 -11   2      209.48      219.25     26.40 o
  -1 -11   2      721.34      629.86     39.76 o
   0 -11   2     2945.15     3286.36    105.62 o
   1 -11   2      891.61      844.95     47.17 o
   2 -11   2       40.32       36.79     18.69 o
   3 -11   2      117.27      149.39     23.88 o
 -12 -10   2       63.58       10.68     28.48 o
 -11 -10   2      305.60      396.67     51.92 o
 -10 -10   2       55.58       59.63     28.78 o
  -9 -10   2        2.74        5.77     11.68 o
  -8 -10   2      115.46      103.96     16.78 o
  -7 -10   2      966.60      952.65     48.06 o
  -6 -10   2     2376.84     2602.88     65.88 o
  -5 -10   2        1.40       -5.39      9.22 o
  -4 -10   2       84.74       86.12     11.52 o
  -3 -10   2     1078.11     1092.52     37.24 o
  -2 -10   2      141.74      141.72     16.53 o
  -1 -10   2     1059.13     1091.22     37.50 o
   0 -10   2      142.42      174.63     18.32 o
   1 -10   2      135.62      129.81     34.42 o
   2 -10   2      380.59      384.62     26.79 o
   3 -10   2      393.88      433.11     29.22 o
   4 -10   2      880.10      845.20     95.24 o
 -12  -9   2       24.83       48.66     29.37 o
 -11  -9   2      190.06      102.95     32.04 o
 -10  -9   2      512.32      601.97     59.93 o
  -9  -9   2     1345.34     1341.51     46.00 o
  -8  -9   2     4306.23     4398.90    211.83 o
  -7  -9   2        0.80       16.01     12.61 o
  -6  -9   2     2200.59     2267.37     50.19 o
  -5  -9   2     3936.71     4096.75     89.68 o
  -4  -9   2     2118.32     2096.98     39.13 o
  -3  -9   2     3308.08     3281.40     52.94 o
  -2  -9   2     1267.70     1250.30     32.66 o
  -1  -9   2     3379.69     3400.04     63.61 o
   0  -9   2     2040.18     2156.61     55.63 o
   1  -9   2       25.66       17.97     11.91 o
   2  -9   2      366.44      426.30     31.75 o
   3  -9   2       97.75      140.71     17.82 o
   4  -9   2       73.09      102.27     17.47 o
   5  -9   2      376.57      375.06     31.75 o
   6  -9   2      293.44      318.74     27.37 o
 -12  -8   2       88.12      104.43     34.71 o
 -11  -8   2      152.53      153.68     36.79 o
 -10  -8   2        2.35       21.36     23.44 o
  -9  -8   2        7.14       41.83     23.14 o
  -8  -8   2      630.84      602.78     29.19 o
  -7  -8   2       64.51       36.10     11.52 o
  -6  -8   2     2230.00     2392.23     50.57 o
  -5  -8   2     1342.78     1399.24     27.15 o
  -4  -8   2      596.82      579.94     15.22 o
  -3  -8   2     2113.85     2142.51     45.88 o
  -2  -8   2      117.21      118.07      8.66 o
  -1  -8   2      397.03      390.01     13.83 o
   0  -8   2      388.08      386.16     18.48 o
   1  -8   2      355.75      308.94     21.59 o
   2  -8   2      539.39      467.55     25.92 o
   3  -8   2      682.44      707.52     30.58 o
   4  -8   2      180.14      190.96     22.40 o
   5  -8   2      411.03      422.08     28.51 o
   6  -8   2      806.94      927.69     76.25 o
   7  -8   2        8.29       58.22     25.07 o
 -12  -7   2      278.87      298.17     45.69 o
 -11  -7   2       68.10       15.06     38.87 o
 -10  -7   2     2499.71     2377.90     70.99 o
  -9  -7   2     1877.96     1956.44     60.32 o
  -8  -7   2      749.87      784.17     43.21 o
  -7  -7   2        5.47        4.13      6.20 o
  -6  -7   2      335.01      380.41     16.82 o
  -5  -7   2     6899.44     6634.41     76.54 o
  -4  -7   2     1621.50     1737.09     28.70 o
  -3  -7   2     1247.76     1141.93     18.31 o
  -2  -7   2      806.50     1003.63     17.49 o
  -1  -7   2      704.27      780.42     15.84 o
   0  -7   2     3020.17     3331.39     59.87 o
   1  -7   2      982.23     1027.95     27.06 o
   2  -7   2       68.23       57.10     10.53 o
   3  -7   2       49.70       84.88     21.51 o
   4  -7   2      333.05      266.63     28.93 o
   5  -7   2     1188.26     1081.14     38.63 o
   6  -7   2      430.83      451.76     55.33 o
   7  -7   2      173.88      175.63     21.54 o
 -11  -6   2      683.41      595.04     38.07 o
 -10  -6   2       99.51       80.48     19.51 o
  -9  -6   2      140.43      121.69     29.37 o
  -8  -6   2       58.09       75.89     11.72 o
  -7  -6   2      293.90      321.17     25.23 o
  -6  -6   2     2536.43     2481.92     38.80 o
  -5  -6   2      532.14      568.89     16.87 o
  -4  -6   2        8.79        4.57      3.68 o
  -3  -6   2     3242.57     3386.68     38.89 o
  -2  -6   2       86.84      122.56      6.36 o
  -1  -6   2     1188.33     1207.81     18.06 o
   0  -6   2     4665.09     4795.58     76.57 o
   1  -6   2     5485.11     5117.15     81.49 o
   2  -6   2     1566.28     1727.11     35.80 o
   3  -6   2      200.48      271.89     13.44 o
   4  -6   2     3075.88     3212.77     59.43 o
   5  -6   2     1203.82     1142.66     38.99 o
   6  -6   2      894.08     1108.81     40.12 o
   7  -6   2        4.99       23.13     14.16 o
   8  -6   2      158.99      192.03     51.03 o
 -12  -5   2      267.37      306.18     44.50 o
 -10  -5   2      576.45      530.35     62.30 o
  -9  -5   2     1697.42     1694.93     64.68 o
  -8  -5   2     2304.37     2354.09     52.98 o
  -7  -5   2       20.76       27.12      6.24 o
  -6  -5   2      598.40      660.69     17.05 o
  -5  -5   2     1237.66     1150.69     18.75 o
  -4  -5   2      890.52      939.74     15.73 o
  -3  -5   2     3345.49     3287.86     34.28 o
  -2  -5   2      864.03      953.10     14.31 o
  -1  -5   2      129.93       99.06      5.55 o
   0  -5   2     1968.45     1944.46     30.09 o
   1  -5   2      231.02      267.91     11.73 o
   2  -5   2     1639.19     1648.87     23.98 o
   3  -5   2     3490.99     3596.61     52.80 o
   4  -5   2     1577.88     1473.13     28.71 o
   5  -5   2      316.00      284.39     16.68 o
   6  -5   2      225.81      160.54     27.59 o
   7  -5   2      510.74      544.73     36.79 o
   8  -5   2      234.12      193.81     22.59 o
   9  -5   2       24.99       35.54     20.03 o
 -12  -4   2       45.14       69.21     26.70 o
 -11  -4   2      360.33      402.83     31.53 o
 -10  -4   2     1844.79     1667.36     77.14 o
  -9  -4   2     1042.90      981.54     48.80 o
  -8  -4   2        0.10        6.57      8.48 o
  -7  -4   2      869.77      931.70     21.14 o
  -6  -4   2      230.82      245.80     10.72 o
  -5  -4   2     5642.77     5509.89     70.14 o
  -4  -4   2     1061.19      997.82     15.90 o
  -3  -4   2       43.25       28.21      3.53 o
  -2  -4   2     2324.78     2285.20     26.17 o
  -1  -4   2       76.57       79.40      5.26 o
   0  -4   2     8584.37     8875.10    111.80 o
   1  -4   2    17142.47    16946.99    183.42 o
   2  -4   2        3.30       24.35      3.25 o
   3  -4   2     1053.20     1017.03     16.17 o
   4  -4   2     2997.73     3158.79     40.70 o
   5  -4   2      379.37      385.09     15.32 o
   6  -4   2     2296.52     2202.21     45.73 o
   7  -4   2      659.47      682.34     24.60 o
   8  -4   2       42.32       24.47     31.30 o
   9  -4   2      202.70      204.31     23.23 o
  10  -4   2       92.31       99.90     20.15 o
 -12  -3   2      343.84      350.09     31.78 o
 -11  -3   2      201.02      176.22     28.78 o
 -10  -3   2      118.16      157.12     44.80 o
  -9  -3   2      538.71      405.27     36.20 o
  -8  -3   2      763.64      784.41     30.97 o
  -7  -3   2     3796.12     3900.97     63.25 o
  -6  -3   2     1971.54     1913.08     28.40 o
  -5  -3   2      496.01      449.57     10.04 o
  -4  -3   2        0.26        3.76      2.80 o
  -3  -3   2     1349.34     1532.74     19.79 o
  -2  -3   2    18634.50    18738.31    192.59 o
  -1  -3   2      628.28      868.66     12.44 o
   0  -3   2     2264.91     2276.57     27.67 o
   1  -3   2     8029.24     8046.91    103.64 o
   2  -3   2     1939.25     2161.63     36.70 o
   3  -3   2     2945.19     2798.72     33.47 o
   4  -3   2     3763.27     3546.04     43.38 o
   5  -3   2      384.81      306.73     12.29 o
   6  -3   2     1724.87     1605.30     30.98 o
   7  -3   2      226.34      248.44     46.73 o
   8  -3   2      347.87      333.02     19.31 o
   9  -3   2      144.22      141.23     19.56 o
  10  -3   2      445.06      577.59     33.57 o
 -11  -2   2        0.35       -9.49     12.46 o
 -10  -2   2      282.07      236.61     26.32 o
  -9  -2   2     1061.48     1200.04     72.24 o
  -8  -2   2     1517.60     1542.39     74.32 o
  -7  -2   2     1690.53     1517.48     48.09 o
  -6  -2   2      171.20      134.85     13.40 o
  -5  -2   2     1879.66     1772.27     25.96 o
  -4  -2   2    15018.26    15111.03    144.55 o
  -3  -2   2    15387.50    16281.20    166.70 o
  -2  -2   2     9160.30     8611.13     94.12 o
  -1  -2   2     1248.22     1302.79     18.43 o
   0  -2   2     2583.23     3137.26     30.68 o
   2  -2   2      213.74      109.05     10.38 o
   3  -2   2     1102.52     1164.56     22.35 o
   4  -2   2     4365.20     4187.96     49.29 o
   5  -2   2     1173.04     1264.65     19.69 o
   6  -2   2      666.12      585.46     16.58 o
   7  -2   2      886.56      894.79     22.86 o
   8  -2   2      900.05      838.03     27.37 o
   9  -2   2      162.07      179.46     20.72 o
  10  -2   2      156.85      182.25     22.22 o
  11  -2   2      471.41      411.17     32.29 o
 -11  -1   2       91.82      119.72     22.44 o
 -10  -1   2       86.03       85.66     18.50 o
  -9  -1   2       68.19       65.58     15.97 o
  -8  -1   2       35.32       50.59     13.47 o
  -7  -1   2      829.60      792.40     28.93 o
  -6  -1   2      887.64      838.58     43.89 o
  -5  -1   2     3788.73     4275.92     56.25 o
  -4  -1   2      943.14      926.94     17.39 o
  -3  -1   2     4500.97     5420.08     69.53 o
  -1  -1   2       31.54       81.47      3.18 o
   0  -1   2     1357.93     1265.93     14.99 o
   1  -1   2     6855.01     7104.27    127.65 o
   2  -1   2      253.04      284.17     30.26 o
   3  -1   2     1700.87     1936.41     43.58 o
   4  -1   2        9.70       63.34      3.51 o
   5  -1   2      816.89      713.56     15.49 o
   6  -1   2      867.93     1037.61     21.74 o
   7  -1   2      653.62      585.32     17.86 o
   8  -1   2     1236.48     1259.83     28.84 o
   9  -1   2      781.38      664.96     28.34 o
  10  -1   2     1120.31     1158.05     35.49 o
  11  -1   2      435.67      350.68     46.58 o
  12  -1   2       38.24       74.43     19.00 o
 -11   0   2        9.80       11.06     33.08 o
 -10   0   2      276.48      244.03     26.58 o
  -9   0   2     2084.04     1965.38     80.70 o
  -8   0   2      460.97      536.93     31.46 o
  -7   0   2     2290.17     2249.44     43.10 o
  -6   0   2       34.33       44.85      8.64 o
  -5   0   2      834.90      650.76     15.51 o
  -4   0   2     9482.66     9546.08    110.14 o
  -3   0   2     1880.97     1887.57     34.27 o
  -2   0   2    13452.89    13514.96    203.66 o
  -1   0   2     1453.88     1078.38     16.11 o
   0   0   2     5491.90     6497.49     66.94 o
   2   0   2     1629.61     1778.38     43.02 o
   3   0   2       41.39       33.40      9.90 o
   4   0   2      197.01      380.00      9.35 o
   5   0   2      411.51      438.11     11.58 o
   6   0   2     2422.28     2392.67     34.25 o
   7   0   2      772.54      806.04     17.84 o
   8   0   2      472.16      440.59     22.49 o
   9   0   2       35.51       17.97      8.70 o
  10   0   2       17.65        0.18     12.06 o
  11   0   2     1092.00     1148.77     37.07 o
  12   0   2      216.62      241.50     40.65 o
 -10   1   2      408.30      360.20     32.09 o
  -9   1   2       50.82       49.84     17.32 o
  -8   1   2       49.71       31.19     14.68 o
  -7   1   2      425.21      533.90     27.73 o
  -6   1   2      723.79      628.72     20.72 o
  -5   1   2     2654.09     2887.77     70.19 o
  -4   1   2      105.85       65.40      8.48 o
  -3   1   2      123.82       12.13      5.68 o
  -2   1   2     2060.33     1761.08     25.90 o
  -1   1   2      359.53      329.91     11.75 o
   0   1   2     5115.53     5234.35     54.36 o
   1   1   2     2336.39     2015.32     30.76 o
   2   1   2      804.55      936.68     16.25 o
   3   1   2    10253.96    11488.56    142.48 o
   4   1   2     4198.18     4291.26     57.32 o
   5   1   2    19325.95    18469.98    222.54 o
   6   1   2     1092.44     1482.45     36.83 o
   7   1   2      730.83      679.86     18.76 o
   8   1   2      180.39      231.71     15.26 o
   9   1   2     2325.67     2152.27     47.49 o
  10   1   2     2989.46     2851.37     60.38 o
  11   1   2      254.47      272.90     20.45 o
  12   1   2       10.25       10.02     16.52 o
 -10   2   2        3.80       -5.51     21.36 o
  -9   2   2     1318.82     1311.75     51.98 o
  -8   2   2     1166.94     1218.93     51.03 o
  -7   2   2     1268.37     1245.52     59.31 o
  -6   2   2       45.07      103.29     29.94 o
  -5   2   2     2295.69     2035.56     38.29 o
  -4   2   2     2436.92     2493.98     42.64 o
  -3   2   2      473.87      442.78     15.12 o
  -2   2   2      278.53      188.30     10.08 o
  -1   2   2        3.49       40.27      6.52 o
   0   2   2     9739.11    10651.87    118.97 o
   1   2   2     1200.49     1338.18     19.02 o
   2   2   2     1287.59     1077.62     20.27 o
   3   2   2     6028.90     7102.13     93.73 o
   4   2   2     6727.73     6724.83     95.92 o
   5   2   2     1681.45     1554.16     23.14 o
   6   2   2      337.26      297.53      9.83 o
   7   2   2     1687.46     1682.80     27.80 o
   8   2   2     3313.16     3183.84     59.51 o
   9   2   2       21.73       19.15      9.23 o
  10   2   2       57.29       82.04     13.14 o
  11   2   2       36.51       49.65     15.20 o
  12   2   2      394.42      382.45     30.77 o
  13   2   2      203.17      180.35     23.21 o
  -9   3   2      142.60      159.56     24.24 o
  -8   3   2       47.89       93.05     28.93 o
  -7   3   2       13.28       20.21     13.89 o
  -6   3   2       28.67       18.17     12.40 o
  -5   3   2       36.71       28.13      9.86 o
  -4   3   2     2334.10     2698.10     39.88 o
  -3   3   2      898.17      537.86     17.47 o
  -2   3   2     3533.15     3616.91     53.59 o
  -1   3   2       42.79       51.97      4.14 o
   0   3   2      338.56      365.65     16.02 o
   1   3   2    13488.07    14141.82    156.30 o
   2   3   2     7626.93     6676.57     76.73 o
   3   3   2       83.25        2.71      3.69 o
   4   3   2       99.46      121.37      5.84 o
   5   3   2    14522.71    14207.89    162.24 o
   6   3   2     2180.86     2449.63     35.09 o
   7   3   2     2610.56     2483.12     36.71 o
   8   3   2       49.66       69.45     10.41 o
   9   3   2      106.42       98.20     12.07 o
  10   3   2     1888.92     1796.61     43.94 o
  11   3   2     1053.42     1108.66     42.79 o
  12   3   2       64.40       65.27     25.22 o
  13   3   2        4.29       12.76     23.14 o
  -9   4   2      265.62      237.71     42.43 o
  -8   4   2      604.03      579.61     35.12 o
  -7   4   2      500.17      514.09     32.78 o
  -6   4   2     1009.53      928.25     51.03 o
  -5   4   2       72.69       61.95     14.37 o
  -4   4   2      537.53      535.04     29.41 o
  -3   4   2       41.66        4.66      5.00 o
  -2   4   2       51.53      125.69      7.28 o
  -1   4   2     3184.86     3478.27     53.47 o
   0   4   2     3206.88     3215.72     45.06 o
   1   4   2       54.96       49.66      8.30 o
   2   4   2    13289.51    13399.73    149.90 o
   3   4   2      751.10      927.19     19.55 o
   4   4   2     4548.03     4797.82     64.77 o
   5   4   2     1916.81     1829.81     24.90 o
   6   4   2       12.07        4.24      3.47 o
   7   4   2     4827.87     4735.83     55.48 o
   8   4   2     2233.62     2155.89     63.68 o
   9   4   2        5.59       23.20      9.28 o
  10   4   2      172.13      147.93     15.06 o
  11   4   2      482.70      385.09     38.27 o
  12   4   2       15.54        1.78     21.36 o
  13   4   2      126.12      129.35     30.26 o
  -8   5   2       88.76      140.85     23.16 o
  -7   5   2       41.53       31.23     21.66 o
  -6   5   2      168.35      196.36     23.36 o
  -5   5   2      355.87      327.50     22.52 o
  -4   5   2     1556.07     1755.44     54.90 o
  -3   5   2     6436.12     5879.22    108.00 o
  -2   5   2     1354.25     1445.02     30.61 o
  -1   5   2        0.15        3.40      9.34 o
   0   5   2      408.81      370.62     11.39 o
   1   5   2     1805.93     1690.17     34.85 o
   2   5   2    11896.78    11382.78    129.63 o
   3   5   2      794.74      902.58     22.87 o
   4   5   2       99.82      115.02      8.62 o
   5   5   2    15517.70    14847.17    168.32 o
   6   5   2     3006.07     3566.93     47.48 o
   7   5   2     1244.30     1190.14     22.04 o
   8   5   2      555.94      593.06     18.70 o
   9   5   2        3.59       -4.42      6.48 o
  10   5   2     1495.02     1471.66     87.67 o
  11   5   2     1239.73     1216.19     44.23 o
  12   5   2     1045.16      919.26     59.63 o
  13   5   2        1.06        5.64     23.44 o
  -7   6   2      695.05      720.96     39.36 o
  -6   6   2     1426.78     1108.70     60.82 o
  -5   6   2       38.12       24.12     22.84 o
  -4   6   2        6.17       18.55     12.32 o
  -3   6   2      652.88      630.13     27.45 o
  -2   6   2     2141.71     1765.22     43.46 o
  -1   6   2     2759.92     2971.49     59.18 o
   0   6   2     1334.92     1317.56     28.87 o
   1   6   2     1625.93     1722.42     34.93 o
   2   6   2     1864.66     1595.64     26.70 o
   3   6   2      403.58      466.26     13.60 o
   4   6   2     1463.34     1514.01     28.69 o
   5   6   2      433.62      390.21     26.84 o
   6   6   2      224.71      189.49      8.76 o
   7   6   2      308.64      341.07     12.25 o
   8   6   2       52.24       22.15      6.08 o
   9   6   2     1673.91     1806.64     42.82 o
  10   6   2       81.34       93.57     12.99 o
  11   6   2      474.85      446.94     53.25 o
  12   6   2      424.27      350.39     28.95 o
  13   6   2      140.26      227.55     85.89 o
  14   6   2      407.74      383.61     45.99 o
  -6   7   2       68.70       88.96     20.06 o
  -5   7   2       54.73       28.98     16.17 o
  -4   7   2      740.63      817.44     37.83 o
  -3   7   2     6287.11     6342.14    129.31 o
  -2   7   2      627.32      661.42     34.73 o
  -1   7   2        2.67      -11.37     11.37 o
   0   7   2     2062.03     2301.15     43.12 o
   1   7   2      826.63      718.87     21.73 o
   2   7   2    12637.94    12042.17    160.43 o
   3   7   2      137.66      188.93     10.23 o
   4   7   2      449.24      472.04     12.70 o
   5   7   2     2952.17     2900.48     38.61 o
   6   7   2     2148.88     2288.17     35.67 o
   7   7   2     1591.15     1670.25     29.36 o
   8   7   2      137.71      106.44      8.97 o
   9   7   2      506.81      485.51     19.27 o
  10   7   2      199.58      193.18     21.37 o
  11   7   2      502.52      522.47     31.59 o
  12   7   2     1545.10     1592.22     54.70 o
  13   7   2      209.20      194.31     25.01 o
  14   7   2       31.93       40.50     20.14 o
  -5   8   2      855.33      803.59     39.99 o
  -4   8   2       45.26       22.68     15.67 o
  -3   8   2      919.32      897.90     39.92 o
  -2   8   2       70.86       52.93     14.30 o
  -1   8   2     1398.56     1539.70     51.00 o
   0   8   2     1570.35     1477.92     40.46 o
   1   8   2     1053.49     1010.58     27.44 o
   2   8   2     2223.02     2139.13     44.04 o
   3   8   2     1025.68     1180.46     24.75 o
   4   8   2      137.50       95.87      7.74 o
   5   8   2       98.65       77.10      8.40 o
   6   8   2     2396.74     2210.50     38.52 o
   7   8   2       78.13       76.05      8.43 o
   8   8   2        2.55        4.38      6.29 o
   9   8   2      202.41      236.63     22.51 o
  10   8   2      671.89      695.14     35.23 o
  11   8   2     1799.43     1683.60     55.97 o
  12   8   2      466.32      436.95     33.35 o
  13   8   2       20.19       27.20     18.33 o
  14   8   2      162.85      195.22     37.38 o
  -5   9   2       90.16      161.69     32.93 o
  -4   9   2      106.95      137.13     23.29 o
  -3   9   2     1679.62     1761.78     85.30 o
  -2   9   2     2232.50     2268.84     66.40 o
  -1   9   2      416.04      530.28     29.25 o
   0   9   2     1161.42     1289.64     38.69 o
   1   9   2      951.77      845.94     24.41 o
   2   9   2     3600.36     3611.65     67.11 o
   3   9   2     1620.07     1638.75     34.70 o
   4   9   2     1035.49     1090.90     27.83 o
   5   9   2      144.28      126.32     11.80 o
   6   9   2     1494.43     1410.34     31.87 o
   7   9   2      268.02      263.84     12.68 o
   8   9   2      126.61      134.10     13.99 o
   9   9   2     2386.88     2414.82    110.96 o
  10   9   2       21.35       58.34     16.72 o
  11   9   2      573.90      531.05     33.23 o
  12   9   2     1605.90     1573.52     56.43 o
  13   9   2      468.37      438.35     35.41 o
  -3  10   2       67.34       61.85     17.91 o
  -2  10   2        3.60       14.66     15.18 o
  -1  10   2       35.26       49.36     17.32 o
   0  10   2      139.33      162.50     21.61 o
   1  10   2     1261.30     1321.93     46.90 o
   2  10   2      856.77      950.14     26.88 o
   3  10   2      119.07      160.91     13.76 o
   4  10   2      130.40      162.53     14.43 o
   5  10   2      460.18      487.14     20.43 o
   6  10   2     2095.46     1879.68     44.94 o
   7  10   2     2625.77     2756.60     59.66 o
   8  10   2     1037.86     1132.83     52.00 o
   9  10   2      307.45      346.83     54.59 o
  10  10   2      380.21      356.61     44.50 o
  11  10   2      921.10      892.13     62.90 o
  12  10   2     1157.97     1315.79     78.32 o
  13  10   2      109.42      145.67     36.49 o
  -2  11   2      360.42      343.19     30.79 o
  -1  11   2      152.08      146.72     36.05 o
   0  11   2      199.91      167.18     23.47 o
   1  11   2      212.13      214.73     28.04 o
   2  11   2      731.15      631.04     35.06 o
   3  11   2     1247.87     1285.47     48.04 o
   4  11   2      230.84      244.24     18.21 o
   5  11   2      878.30      944.38     39.99 o
   6  11   2       84.99       82.59     17.75 o
   7  11   2     2336.73     2362.36     71.35 o
   8  11   2     1698.49     1823.24     47.60 o
   9  11   2      888.22      979.65     47.34 o
  10  11   2      292.84      246.25     39.76 o
  11  11   2       32.18       10.38     24.03 o
  12  11   2      210.20      230.82     40.94 o
  13  11   2      281.23      323.98     49.25 o
  -1  12   2        4.41       48.77     37.09 o
   0  12   2        9.17       45.74     16.74 o
   1  12   2       96.43      151.49     22.82 o
   2  12   2      617.56      631.24     37.15 o
   3  12   2      775.80      700.81     50.14 o
   4  12   2      144.21      158.10     22.67 o
   5  12   2        5.97       18.64     14.45 o
   6  12   2     2412.64     2397.73     90.93 o
   7  12   2     1301.72     1250.58    101.17 o
   8  12   2      442.60      459.86     36.79 o
   9  12   2      124.87      132.03     19.37 o
  10  12   2      606.11      550.64     57.85 o
  11  12   2      577.44      641.73     64.08 o
  12  12   2      356.42      453.33     55.48 o
   1  13   2       47.54       67.86     19.20 o
   2  13   2       23.55       37.27     24.03 o
   3  13   2      925.56      867.67     48.80 o
   4  13   2      947.30     1027.65    107.25 o
   5  13   2      498.39      520.98     42.13 o
   6  13   2        8.58       15.72     16.91 o
   7  13   2       45.54       57.56     20.17 o
   8  13   2      212.71      237.64     32.34 o
   9  13   2      457.88      414.76     40.35 o
  10  13   2      204.08      256.63     45.10 o
  11  13   2      207.77      191.95     41.83 o
  12  13   2       38.18       52.81     29.67 o
   3  14   2     1132.79      998.64     59.34 o
   4  14   2       48.40       42.13     20.47 o
   5  14   2        3.17       -5.04     16.02 o
   6  14   2      797.26      770.49     51.62 o
   7  14   2     1148.66     1146.98     62.01 o
   8  14   2      781.05      759.21     50.14 o
   9  14   2        0.83       13.35     17.80 o
  -7 -14   3       25.16       43.91     20.17 o
  -6 -14   3      850.30      798.97     49.55 o
  -5 -14   3     1429.11     1402.42     67.35 o
  -4 -14   3      600.27      586.25     42.43 o
  -3 -14   3        7.75       11.57     15.43 o
  -9 -13   3      122.70       96.42     22.84 o
  -8 -13   3      340.60      365.22     37.38 o
  -7 -13   3      212.96      199.96     29.67 o
  -6 -13   3       23.43       24.62     16.91 o
  -5 -13   3       88.63      122.53     24.62 o
  -4 -13   3       21.61       31.45     17.80 o
  -3 -13   3      296.08      202.34     28.18 o
  -2 -13   3      359.93      342.37     35.31 o
  -1 -13   3      119.71       83.37     21.36 o
   0 -13   3        1.91       13.35     16.91 o
  -9 -12   3     1082.07     1150.24     58.74 o
  -8 -12   3      368.40      331.69     35.31 o
  -7 -12   3       38.33       42.72     17.21 o
  -6 -12   3      750.95      675.84     42.13 o
  -5 -12   3      962.00      922.98     49.84 o
  -4 -12   3     1593.55     1529.40     64.97 o
  -3 -12   3       65.40       57.26     17.80 o
  -2 -12   3        0.02       -7.71     13.65 o
  -1 -12   3       39.88       52.81     18.99 o
   0 -12   3      181.27      182.46     26.11 o
   1 -12   3      767.06      810.83     46.88 o
   2 -12   3      289.16      307.36     33.82 o
 -11 -11   3      546.66      525.13     62.01 o
  -9 -11   3      262.44      211.54     28.48 o
  -8 -11   3      172.73      168.81     25.81 o
  -7 -11   3        3.74       14.24     13.05 o
  -6 -11   3      240.27      331.10     32.34 o
  -5 -11   3      162.18      148.34     22.84 o
  -4 -11   3       54.54       59.34     17.50 o
  -3 -11   3       49.12       31.88     10.85 o
  -2 -11   3        3.84        6.82     13.05 o
  -1 -11   3     1954.37     2219.19     78.62 o
   0 -11   3     1162.35     1083.19     50.73 o
   1 -11   3       90.36      122.53     22.84 o
   2 -11   3      119.94      170.89     25.51 o
   3 -11   3       84.24      117.78     23.73 o
 -11 -10   3      268.39      341.78     50.44 o
 -10 -10   3      776.90      827.45     67.64 o
  -9 -10   3     1221.90     1101.31     82.33 o
  -8 -10   3      877.52      876.70     46.58 o
  -7 -10   3      327.49      347.42     32.64 o
  -6 -10   3      170.21      160.51     23.14 o
  -5 -10   3      944.21      976.94     35.45 o
  -4 -10   3     1787.83     1703.31     49.37 o
  -3 -10   3      311.87      320.91     22.45 o
  -2 -10   3      276.72      278.36     34.42 o
  -1 -10   3        2.07       10.38     13.05 o
   0 -10   3      529.16      563.70     35.01 o
   1 -10   3     2279.78     2269.63     77.43 o
   2 -10   3     1948.07     2035.49     89.15 o
   3 -10   3      487.12      493.94     27.99 o
   4 -10   3       87.18      104.53     25.51 o
 -12  -9   3       95.80       62.90     32.34 o
 -11  -9   3       71.65       33.82     28.48 o
 -10  -9   3      174.40      190.77     38.87 o
  -9  -9   3       97.30      101.56     16.49 o
  -8  -9   3        0.25        4.37     10.42 o
  -7  -9   3      947.11      966.41     37.33 o
  -6  -9   3      284.80      300.38     28.04 o
  -5  -9   3      145.03      131.21     13.22 o
  -4  -9   3     2184.57     2132.66     45.62 o
  -3  -9   3       29.84       53.66      9.64 o
  -2  -9   3      678.01      703.83     28.04 o
  -1  -9   3     1553.54     1612.29     36.89 o
   0  -9   3      837.29      859.15     31.21 o
   1  -9   3      928.78      979.90     34.03 o
   2  -9   3      123.04      103.15     14.52 o
   3  -9   3     1040.85     1174.94     73.28 o
   4  -9   3     1306.21     1384.17     45.25 o
   5  -9   3     1347.09     1345.97     46.76 o
   6  -9   3      122.44      155.34     39.01 o
 -12  -8   3       65.74       82.77     36.49 o
 -11  -8   3       86.97      103.84     32.34 o
 -10  -8   3       16.75        6.53     24.33 o
  -9  -8   3      389.29      364.33     45.99 o
  -8  -8   3     1306.41     1322.72     44.75 o
  -7  -8   3     2898.75     2993.37    113.33 o
  -6  -8   3      621.63      669.84     21.82 o
  -5  -8   3        0.03       -2.79      6.47 o
  -4  -8   3     7034.72     7357.97    106.46 o
  -3  -8   3     3397.57     3583.56     49.53 o
  -2  -8   3      735.62      660.59     24.92 o
  -1  -8   3       89.45      138.40     11.92 o
   0  -8   3       45.78       56.94      9.52 o
   1  -8   3     1631.42     1450.01     40.87 o
   2  -8   3      350.69      357.68     22.59 o
   3  -8   3      580.12      638.06     28.23 o
   4  -8   3      108.85      118.24     16.11 o
   5  -8   3       24.22       28.55     20.03 o
   6  -8   3      244.16      308.61     25.39 o
   7  -8   3      328.63      338.92     27.43 o
 -11  -7   3       18.49        6.82     26.11 o
 -10  -7   3      256.08      271.17     41.54 o
  -9  -7   3      111.98      112.74     29.96 o
  -8  -7   3      387.46      421.32     25.34 o
  -7  -7   3       31.21        4.67      9.47 o
  -6  -7   3      565.00      512.88     21.20 o
  -5  -7   3     2237.66     2243.00     41.22 o
  -4  -7   3     3099.79     3045.15     40.31 o
  -3  -7   3      806.49     1004.30     18.40 o
  -2  -7   3       13.61       22.40      5.16 o
  -1  -7   3     1203.32     1166.34     17.70 o
   0  -7   3     3649.05     3818.45     55.53 o
   1  -7   3      252.84      265.18     14.18 o
   2  -7   3      408.36      454.98     41.39 o
   3  -7   3      473.84      638.79     33.97 o
   4  -7   3       36.46       70.46     18.99 o
   5  -7   3      225.70      208.04     19.07 o
   6  -7   3      560.21      519.74     28.73 o
   7  -7   3      113.58       79.10     16.63 o
   8  -7   3       12.45       32.56     18.10 o
 -10  -6   3        1.80       10.75     16.63 o
  -9  -6   3      714.07      705.81     55.18 o
  -8  -6   3      999.49     1029.59     31.42 o
  -7  -6   3     3562.65     3594.05     53.54 o
  -6  -6   3       50.93       58.38      8.04 o
  -5  -6   3      131.13       99.43      8.59 o
  -4  -6   3     4669.96     4835.21     77.42 o
  -3  -6   3     1590.23     1555.82     21.55 o
  -2  -6   3     1680.04     1740.18     22.55 o
  -1  -6   3     1312.68     1201.15     17.62 o
   0  -6   3        6.13       10.07      4.29 o
   1  -6   3     2032.15     2087.45     28.61 o
   2  -6   3       90.37      104.79      9.41 o
   3  -6   3       23.11       16.91      8.16 o
   4  -6   3       89.26       92.95     15.83 o
   5  -6   3      750.03      883.98     33.67 o
   6  -6   3       17.86       24.60     16.76 o
   7  -6   3      188.15      189.59     20.35 o
   8  -6   3      100.63      119.39     39.61 o
 -12  -5   3      243.66      236.75     43.32 o
 -11  -5   3       49.52       60.52     29.07 o
 -10  -5   3     1875.78     1928.74     86.04 o
  -9  -5   3     1706.38     1779.34     58.89 o
  -8  -5   3     1256.21     1253.78     69.42 o
  -7  -5   3        6.61       20.23      6.83 o
  -6  -5   3     2313.70     2170.70     39.80 o
  -5  -5   3     1210.00     1215.38     30.91 o
  -4  -5   3      510.21      382.29     11.09 o
  -3  -5   3     1277.19     1374.88     21.57 o
  -2  -5   3      307.70      239.81      7.18 o
  -1  -5   3     1251.29     1437.60     20.92 o
   0  -5   3     4692.26     4340.16     58.56 o
   1  -5   3     1333.45     1715.33     23.01 o
   2  -5   3     2794.63     2699.42     34.21 o
   3  -5   3      215.42      181.11      7.04 o
   4  -5   3      514.20      511.99     23.38 o
   5  -5   3     1075.31     1007.63     27.06 o
   6  -5   3      532.51      567.01     22.43 o
   7  -5   3      233.83      197.68     19.37 o
   8  -5   3        6.78        7.93     12.27 o
   9  -5   3        0.39       38.18     40.50 o
 -12  -4   3      411.21      545.01     58.45 o
 -11  -4   3      614.53      614.36     37.05 o
 -10  -4   3      289.99      346.32     44.06 o
  -9  -4   3      660.34      787.28     36.81 o
  -8  -4   3      392.82      362.97     22.35 o
  -7  -4   3     2894.34     3056.83     56.25 o
  -6  -4   3      398.90      401.25     15.44 o
  -5  -4   3     1904.12     2270.54     40.33 o
  -4  -4   3      107.00      210.65      9.20 o
  -3  -4   3     2164.29     2249.34     27.58 o
  -2  -4   3      691.64      804.87     10.80 o
  -1  -4   3        4.82       -0.66      2.48 o
   0  -4   3    12814.84    12137.65    150.77 o
   1  -4   3       15.59       -2.59      2.59 o
   2  -4   3     1469.99     1664.14     25.82 o
   3  -4   3     5145.51     5015.22     80.93 o
   4  -4   3       93.35      108.05      6.27 o
   5  -4   3     2807.98     2956.48     52.72 o
   6  -4   3     2181.91     2263.27     86.04 o
   7  -4   3        0.07       -9.83      9.83 o
   8  -4   3     1575.01     1447.84     47.91 o
   9  -4   3      195.09      204.45     22.31 o
  10  -4   3      548.41      595.86     34.27 o
 -11  -3   3        2.47       -5.99     16.76 o
 -10  -3   3     1371.75     1360.33     50.87 o
  -9  -3   3     2171.47     2168.71     63.88 o
  -8  -3   3      331.94      325.39     26.49 o
  -7  -3   3        2.22       -0.17     16.05 o
  -6  -3   3      228.54      221.01     11.47 o
  -5  -3   3      642.40      477.71     12.69 o
  -4  -3   3     3916.12     4255.27     43.94 o
  -3  -3   3     5334.46     4567.52     52.88 o
  -2  -3   3     2414.49     3025.19     51.40 o
  -1  -3   3     5837.14     5810.36     68.80 o
   0  -3   3     7869.76     7147.95     73.57 o
   1  -3   3     4772.99     5559.21     72.97 o
   2  -3   3     5188.10     5539.18    107.30 o
   3  -3   3     3212.35     3059.37     66.91 o
   4  -3   3        3.89        4.90      4.86 o
   5  -3   3     2010.70     1743.88     24.28 o
   6  -3   3     4095.74     4338.19     73.02 o
   7  -3   3     1333.23     1322.09     32.85 o
   8  -3   3        0.32       -4.09      8.13 o
   9  -3   3       71.29      124.90     28.48 o
  10  -3   3       84.69      156.11     20.96 o
  11  -3   3      399.58      402.45     31.86 o
 -11  -2   3      241.74      217.20     27.15 o
 -10  -2   3       68.47       54.09     17.32 o
  -9  -2   3       40.34       45.25     21.81 o
  -8  -2   3        0.11        2.01     14.83 o
  -7  -2   3      765.27      796.33     43.01 o
  -6  -2   3     1377.97     1417.79     41.75 o
  -5  -2   3      327.26      341.63     11.78 o
  -4  -2   3       35.12       24.85      4.17 o
  -3  -2   3      139.02       50.97      4.01 o
  -2  -2   3        0.56       14.17      2.73 o
  -1  -2   3     7013.63     8281.13     80.88 o
   1  -2   3     1920.88     2264.07     51.18 o
   2  -2   3     1609.19     1468.83     35.31 o
   3  -2   3     4785.02     4080.36     82.75 o
   4  -2   3     6762.21     6546.38    128.03 o
   5  -2   3     6135.01     6471.27     73.86 o
   6  -2   3     1244.19     1303.71     24.73 o
   7  -2   3      163.27      108.24     11.22 o
   8  -2   3     1236.86     1151.49     61.17 o
   9  -2   3     1787.95     1711.46     41.80 o
  10  -2   3      450.78      498.88     24.30 o
  11  -2   3      125.09      104.73     29.96 o
 -11  -1   3      170.04      170.35     38.27 o
 -10  -1   3       20.81       22.59     15.13 o
  -9  -1   3     1018.04     1132.00     46.03 o
  -8  -1   3     2305.91     2160.17     91.08 o
  -7  -1   3      735.60      696.00     43.15 o
  -6  -1   3      197.75      244.88     38.21 o
  -5  -1   3      386.07      523.01     16.73 o
  -4  -1   3      204.20      233.51      8.80 o
  -3  -1   3    20633.66    19701.34    199.69 o
  -2  -1   3     4599.41     4736.62     57.95 o
  -1  -1   3     4770.22     4822.60     56.41 o
   0  -1   3      349.37      305.65      6.82 o
   1  -1   3       70.55       40.97      2.62 o
   2  -1   3     9431.26    10357.63    186.61 o
   3  -1   3    13922.59    13871.32    249.32 o
   4  -1   3     2298.23     2485.24     61.27 o
   5  -1   3     1902.28     1923.41     29.38 o
   6  -1   3     3467.95     3493.94     51.25 o
   7  -1   3     9533.51     9528.58    126.35 o
   8  -1   3      326.34      320.84     18.70 o
   9  -1   3       53.44       52.41     10.84 o
  10  -1   3      625.36      581.46     48.12 o
  11  -1   3      246.40      220.73     19.19 o
  12  -1   3      184.21      170.59     35.60 o
 -10   0   3        0.68      -10.78     13.10 o
  -9   0   3        4.75        1.46     14.60 o
  -8   0   3       24.86       14.41     12.98 o
  -7   0   3      313.37      350.11     22.95 o
  -6   0   3      285.34      385.10     22.38 o
  -5   0   3     4518.66     4689.36     61.64 o
  -4   0   3     6429.70     6308.14     78.15 o
  -3   0   3      277.30      259.63      9.49 o
  -2   0   3     1481.40     1298.10     24.13 o
  -1   0   3     4652.92     4551.16     54.95 o
   0   0   3     8663.98     8821.26    111.36 o
   1   0   3     6081.47     6198.58     78.14 o
   2   0   3     1376.87     1423.60     22.51 o
   3   0   3       40.35       35.20      6.97 o
   4   0   3      551.96      446.93      8.45 o
   5   0   3      511.36      757.78     12.66 o
   6   0   3    10352.33    10126.51    117.48 o
   7   0   3     4139.26     4148.76     54.64 o
   8   0   3        0.22        2.75      7.73 o
   9   0   3     2812.34     2708.43    110.21 o
  10   0   3     1923.64     1902.80     45.82 o
  11   0   3     1156.55     1062.51     34.50 o
  12   0   3      157.11      117.90     16.30 o
 -10   1   3        0.86       29.05     15.30 o
  -9   1   3      183.70      193.52     27.29 o
  -8   1   3      680.28      734.11     36.82 o
  -7   1   3      782.81      655.31     58.15 o
  -6   1   3     1302.57     1408.69     32.84 o
  -5   1   3      480.25      574.15     20.16 o
  -4   1   3      333.82      266.60     11.02 o
  -3   1   3     4137.74     3646.41     64.30 o
  -2   1   3     7789.47     8821.94    105.71 o
  -1   1   3    29632.65    29095.76    489.21 o
   0   1   3    17541.81    18485.14    214.77 o
   1   1   3     3938.38     4302.03     51.19 o
   2   1   3      505.03      494.51      9.75 o
   3   1   3     1864.29     2098.12     42.34 o
   4   1   3     2079.56     1717.35     34.43 o
   5   1   3     1402.54     1142.51     19.88 o
   6   1   3       99.92       50.66      7.75 o
   7   1   3      366.18      277.61     11.10 o
   8   1   3      828.78      735.86     19.58 o
   9   1   3      224.86      229.03     13.80 o
  10   1   3      958.48      868.41     38.61 o
  11   1   3      340.48      307.17     20.71 o
  12   1   3      295.86      304.53     22.77 o
  13   1   3      121.90       98.69     16.27 o
  -9   2   3      193.84      219.70     26.52 o
  -8   2   3      164.42      164.76     23.11 o
  -7   2   3      114.23       90.73     18.33 o
  -6   2   3       14.51        5.82     15.34 o
  -5   2   3     1037.29     1218.65     29.61 o
  -4   2   3     1674.44     1375.71     30.13 o
  -3   2   3      285.53      320.06     11.47 o
  -2   2   3        6.33       -1.57      4.09 o
  -1   2   3      890.96      938.45     17.59 o
   0   2   3     1908.59     1772.63     28.85 o
   1   2   3    23363.23    23390.95    289.31 o
   2   2   3     2085.55     2809.13     39.16 o
   3   2   3      921.58      620.95     17.69 o
   4   2   3     2963.03     2659.16     38.10 o
   5   2   3      111.64      206.08      9.98 o
   6   2   3      579.32      557.69     13.63 o
   7   2   3      762.68      518.67     14.37 o
   8   2   3     1253.48     1312.85     27.06 o
   9   2   3      100.96      108.22     15.19 o
  10   2   3      484.15      550.55     30.26 o
  11   2   3      396.08      405.73     29.08 o
  12   2   3     1240.86     1168.28     37.63 o
  13   2   3      425.17      461.86     36.79 o
  -9   3   3        9.41       26.25     16.78 o
  -8   3   3     1735.35     1866.97    105.77 o
  -7   3   3     1112.54      924.59     57.11 o
  -6   3   3     1547.24     1536.40     80.25 o
  -5   3   3       32.00       17.58     12.97 o
  -4   3   3        5.78       31.90      6.52 o
  -3   3   3     4600.67     4111.57     60.12 o
  -2   3   3     1346.44     1579.95     25.53 o
  -1   3   3       18.55       -1.39      4.15 o
   0   3   3      733.63      857.44     16.85 o
   1   3   3      465.83      365.21     12.30 o
   2   3   3     5284.79     4971.77     59.73 o
   3   3   3      720.67      964.52     17.71 o
   4   3   3     3889.58     2927.11     49.15 o
   5   3   3      591.27      367.51     11.03 o
   6   3   3      834.59      788.79     15.54 o
   7   3   3      342.99      326.62     10.59 o
   8   3   3      182.95      207.55     16.18 o
   9   3   3      223.44      212.94     14.60 o
  10   3   3       11.95        2.66     10.33 o
  11   3   3     1749.02     1625.53     68.24 o
  12   3   3        1.99      -12.46     17.80 o
  13   3   3       30.70       25.81     22.25 o
  -8   4   3      793.28      800.78     42.85 o
  -7   4   3      837.64      790.98     53.85 o
  -6   4   3      167.47      182.22     22.21 o
  -5   4   3      772.75      909.30     33.76 o
  -4   4   3     3402.50     3079.64     64.15 o
  -3   4   3     1527.85     1504.88     37.21 o
  -2   4   3       21.74       33.26      4.59 o
  -1   4   3      177.19       95.36     10.71 o
   0   4   3       67.09      105.10      7.48 o
   1   4   3     7226.79     6490.18    106.68 o
   2   4   3     3174.92     3532.27     45.81 o
   3   4   3      650.96      837.30     15.99 o
   4   4   3     1624.63     1585.11     26.74 o
   5   4   3       85.31       64.26      6.46 o
   6   4   3     2772.28     2740.40     38.06 o
   7   4   3    11226.38    10572.98    125.62 o
   8   4   3     2025.53     2024.79     36.26 o
   9   4   3        7.40       14.16      8.50 o
  10   4   3       87.90       94.04     20.28 o
  11   4   3     1533.26     1527.68     48.47 o
  12   4   3     1454.53     1233.61     62.30 o
  13   4   3      377.49      433.45     43.91 o
  14   4   3       18.04       12.46     24.62 o
  -8   5   3      451.01      485.73     37.43 o
  -7   5   3      563.83      476.93     35.71 o
  -6   5   3     1730.07     1741.82     58.52 o
  -5   5   3      491.79      520.23     41.54 o
  -4   5   3       37.75       39.39     14.14 o
  -3   5   3      355.95      229.41     19.32 o
  -2   5   3       21.36       24.97      9.88 o
  -1   5   3     2079.78     2057.13     39.41 o
   0   5   3       79.87       90.23     10.10 o
   1   5   3     1413.35     1375.19     26.55 o
   2   5   3      389.67      465.17     20.15 o
   3   5   3      122.04       67.61      6.19 o
   4   5   3    10954.33    10283.02    118.83 o
   5   5   3     2318.40     2215.06     40.32 o
   6   5   3     2843.25     3285.81     44.79 o
   7   5   3       52.58       29.65      5.03 o
   8   5   3        0.92        2.76      5.68 o
   9   5   3      309.44      306.25     14.69 o
  10   5   3      533.18      511.50     18.86 o
  11   5   3      743.51      671.12     32.71 o
  12   5   3      105.76       98.72     24.48 o
  13   5   3        0.08        5.93     21.95 o
  14   5   3       46.29       62.60     28.48 o
  -7   6   3      161.37      198.77     25.95 o
  -6   6   3        8.51       37.25     17.05 o
  -5   6   3        2.94       19.28     19.88 o
  -4   6   3      470.72      447.06     37.49 o
  -3   6   3     1627.45     1419.72     42.12 o
  -2   6   3     2842.40     2901.07     84.24 o
  -1   6   3      532.18      449.02     20.13 o
   0   6   3      768.04      881.93     24.64 o
   1   6   3      503.75      406.34     11.18 o
   2   6   3     6628.00     6850.05    115.61 o
   3   6   3     6728.76     7118.49     86.85 o
   4   6   3     1694.25     1681.13     28.17 o
   5   6   3      469.62      572.27     15.94 o
   6   6   3     2394.95     2485.19     43.03 o
   7   6   3     6609.84     6703.81     82.80 o
   8   6   3    11278.88    11564.48    155.39 o
   9   6   3      454.38      496.62     18.47 o
  10   6   3     1762.00     1768.37     48.35 o
  11   6   3     1163.87     1260.31     44.82 o
  12   6   3      317.37      285.29     26.55 o
  13   6   3      698.43      753.97     38.19 o
  14   6   3        0.22      -22.84     22.84 o
  -6   7   3      230.80      204.71     48.66 o
  -5   7   3      378.28      468.07     52.22 o
  -4   7   3      244.25      283.96     27.83 o
  -3   7   3      125.88      175.26     18.45 o
  -2   7   3      364.59      369.38     24.20 o
  -1   7   3      949.80      994.03     33.69 o
   0   7   3      531.62      516.42     20.95 o
   1   7   3     2618.55     2709.21     48.83 o
   2   7   3     1445.77     1352.59     25.91 o
   3   7   3      133.54      140.37     14.33 o
   4   7   3     2325.61     2246.86     35.64 o
   5   7   3     3705.26     3418.17     67.19 o
   6   7   3      935.87      997.03     22.63 o
   7   7   3      153.23      157.47      9.76 o
   8   7   3      139.90      174.88     13.01 o
   9   7   3      557.04      576.09     20.28 o
  10   7   3     1066.54     1017.89     40.54 o
  11   7   3     1269.92     1248.08     45.44 o
  12   7   3      378.91      438.30     31.76 o
  13   7   3        4.72      -11.92     14.37 o
  14   7   3        6.23       -4.33     28.93 o
  -5   8   3      344.20      396.92     33.26 o
  -4   8   3       26.60       15.16     15.72 o
  -3   8   3      478.53      466.26     64.23 o
  -2   8   3     3494.19     3639.43     75.22 o
  -1   8   3     4289.00     3850.07     77.60 o
   0   8   3     1513.41     1529.40     42.31 o
   1   8   3     2725.11     2537.35     48.56 o
   2   8   3     9239.01     9524.04    146.17 o
   3   8   3     3990.49     3968.13    106.58 o
   4   8   3       34.33       37.02      8.20 o
   5   8   3      290.91      221.60     13.23 o
   6   8   3      809.12      771.43     19.16 o
   7   8   3      721.54      681.05     28.77 o
   8   8   3     2860.65     2741.23     43.05 o
   9   8   3      120.35      134.27     18.23 o
  10   8   3       67.93       80.21     16.53 o
  11   8   3     1051.93     1005.29     58.30 o
  12   8   3      545.75      527.88     35.50 o
  13   8   3      769.16      794.52     70.91 o
  14   8   3      241.64      198.59     26.58 o
  -4   9   3      266.06      281.24     28.58 o
  -3   9   3      324.28      356.35     30.56 o
  -2   9   3      623.31      686.86     37.04 o
  -1   9   3       32.06       84.05     20.92 o
   0   9   3     1158.10      992.76     35.13 o
   1   9   3     1778.50     1759.42     46.87 o
   2   9   3     1549.90     1393.49     42.62 o
   3   9   3      570.25      522.69     25.36 o
   4   9   3      150.49      118.57     20.11 o
   5   9   3     2330.00     2023.89     71.30 o
   6   9   3      743.61      782.65     23.43 o
   7   9   3      687.34      764.80     23.32 o
   8   9   3      250.77      200.74     15.95 o
   9   9   3      438.34      370.46     47.32 o
  10   9   3        0.79       -6.30     12.19 o
  11   9   3      512.99      528.49     33.50 o
  12   9   3      979.24      964.38     43.42 o
  13   9   3      238.85      218.99     26.91 o
  14   9   3        0.18      -10.75     19.28 o
  -3  10   3       13.96       35.50     21.51 o
  -2  10   3      860.53      890.17     42.49 o
  -1  10   3      578.77      587.59     45.39 o
   0  10   3      543.61      550.83     34.95 o
   1  10   3      245.12      171.42     23.00 o
   2  10   3      476.74      525.31     51.18 o
   3  10   3     2546.95     2629.56     50.30 o
   4  10   3      144.20      160.81     15.64 o
   5  10   3      445.49      416.89     22.42 o
   6  10   3      232.45      227.09     49.99 o
   7  10   3       63.73       69.57     16.71 o
   8  10   3      596.11      570.51     39.37 o
   9  10   3      539.53      583.87     52.51 o
  10  10   3      598.89      640.54     54.59 o
  11  10   3        0.98       -9.06     17.21 o
  12  10   3       33.70       46.13     17.70 o
  13  10   3      172.12      198.18     38.87 o
  14  10   3      118.94      117.78     35.90 o
  -2  11   3        3.37       15.11     15.63 o
  -1  11   3      216.98      234.53     28.48 o
   0  11   3        0.72       12.47     16.75 o
   1  11   3        1.92        4.08     14.87 o
   2  11   3      572.52      600.64     35.79 o
   3  11   3      296.40      249.10     18.47 o
   4  11   3      314.23      342.55     29.01 o
   5  11   3       51.12       77.69     18.81 o
   6  11   3      423.99      401.46     29.89 o
   7  11   3     2111.72     2111.46     62.16 o
   8  11   3     1829.00     1799.30     47.44 o
   9  11   3       15.81       29.76     17.44 o
  10  11   3        0.21        8.12     21.95 o
  11  11   3      330.75      317.75     43.91 o
  12  11   3      660.40      720.35     62.01 o
  13  11   3      860.42      836.94     65.86 o
   0  12   3      355.89      331.96     31.55 o
   1  12   3       11.38      -14.31     15.28 o
   2  12   3       60.88       85.31     21.51 o
   3  12   3      196.45      240.32     26.99 o
   4  12   3       85.40      102.16     45.84 o
   5  12   3      585.60      588.29     34.74 o
   6  12   3      905.86      809.74     39.34 o
   7  12   3      239.16      218.62     28.04 o
   8  12   3      503.87      526.58     33.42 o
   9  12   3      146.93      102.72     24.49 o
  10  12   3      686.16      680.00     61.41 o
  11  12   3      231.98      256.93     43.02 o
  12  12   3       84.96      131.13     36.20 o
  13  12   3      137.38      127.57     36.49 o
   1  13   3        1.59       35.50     25.37 o
   2  13   3       11.94       32.79     25.22 o
   3  13   3     1673.29     1520.01     90.04 o
   4  13   3     1027.54     1003.02     45.62 o
   5  13   3       66.82       75.59     20.38 o
   6  13   3       46.17       44.09     17.82 o
   7  13   3      383.48      362.80     33.67 o
   8  13   3     2143.01     2182.99     87.82 o
   9  13   3     1501.84     1552.54     70.91 o
  10  13   3       64.66       83.66     32.34 o
  11  13   3      401.66      382.42     53.40 o
  12  13   3      544.78      671.99     68.53 o
   3  14   3       90.63       96.42     22.31 o
   4  14   3      171.84      215.69     34.71 o
   5  14   3      223.93      223.70     34.71 o
   6  14   3      296.65      234.38     33.23 o
   7  14   3      204.94      250.70     35.31 o
   8  14   3        1.91       -2.67     16.61 o
  -5 -14   4      241.06      253.96     33.23 o
  -4 -14   4       35.64       29.67     17.50 o
  -8 -13   4     1401.49     1457.31     68.24 o
  -7 -13   4      345.11      290.16     33.82 o
  -6 -13   4      120.85      187.80     28.48 o
  -5 -13   4     1272.69     1244.88     60.52 o
  -4 -13   4     1664.31     1651.04     70.91 o
  -3 -13   4      930.63      834.27     47.77 o
  -2 -13   4       98.13       79.81     20.17 o
  -1 -13   4      411.93      372.93     35.90 o
  -9 -12   4      113.34       99.39     23.14 o
  -8 -12   4      166.34      161.69     26.11 o
  -7 -12   4      577.77      486.56     37.38 o
  -6 -12   4      608.01      490.42     37.38 o
  -5 -12   4      802.99      827.15     46.88 o
  -4 -12   4       56.04       54.00     18.10 o
  -3 -12   4       64.68       99.98     20.17 o
  -2 -12   4     1346.92     1385.81     60.23 o
  -1 -12   4      414.59      379.46     34.42 o
   0 -12   4      578.08      600.49     39.46 o
   1 -12   4      219.98      240.61     29.07 o
   2 -12   4        1.69       18.10     16.32 o
  -9 -11   4     1701.19     1701.77     72.39 o
  -8 -11   4      814.53      845.84     47.77 o
  -7 -11   4      453.35      405.86     32.93 o
  -6 -11   4       39.54       15.43     14.83 o
  -5 -11   4     1477.45     1556.70     64.38 o
  -4 -11   4     2560.68     2517.36     86.93 o
  -3 -11   4      445.26      427.22     31.75 o
  -2 -11   4      203.08      234.38     25.81 o
  -1 -11   4       11.59       11.57     14.83 o
   0 -11   4      248.07      183.94     24.92 o
   1 -11   4      776.51      917.05     45.99 o
   2 -11   4      406.13      356.02     32.93 o
   3 -11   4      114.96       93.46     22.55 o
 -11 -10   4      347.81      319.82     51.03 o
 -10 -10   4      494.04      537.00     60.23 o
  -9 -10   4      159.00      170.59     26.11 o
  -8 -10   4       94.95       63.79     18.39 o
  -7 -10   4      435.50      356.32     33.53 o
  -6 -10   4      431.87      463.72     32.93 o
  -5 -10   4     2145.79     2184.09     79.36 o
  -4 -10   4       65.09       48.28     11.87 o
  -3 -10   4       12.20       19.49      9.97 o
  -2 -10   4       34.68       60.52     16.02 o
  -1 -10   4      164.12      141.81     20.17 o
   0 -10   4     2631.43     2719.99     86.04 o
   1 -10   4     1080.36     1211.06     51.03 o
   2 -10   4       86.82      110.07     20.47 o
   3 -10   4      175.96      194.03     24.62 o
   4 -10   4      206.27      207.68     27.00 o
 -11  -9   4        0.18       13.94     29.67 o
 -10  -9   4       42.66       50.73     30.56 o
  -9  -9   4      274.67      339.70     46.88 o
  -8  -9   4     2034.88     2254.22     63.71 o
  -7  -9   4      129.87      131.13     20.77 o
  -6  -9   4       49.25       26.70     13.94 o
  -5  -9   4       35.00        9.59      8.47 o
  -4  -9   4       78.93       42.63     12.75 o
  -3  -9   4      274.93      240.16     29.52 o
  -2  -9   4      626.08      577.42     24.92 o
  -1  -9   4       41.10       63.19     15.72 o
   0  -9   4       76.51       56.67     16.02 o
   1  -9   4        6.41        5.93     12.76 o
   2  -9   4      273.85      334.10     42.43 o
   3  -9   4     1191.58     1214.60     39.56 o
   4  -9   4      513.44      618.30     29.78 o
   5  -9   4       41.06       62.59     14.88 o
   6  -9   4      152.44      171.58     20.46 o
 -11  -8   4      216.84      194.33     41.54 o
 -10  -8   4      282.26      331.40     48.06 o
  -9  -8   4        1.61      -18.99     21.06 o
  -8  -8   4       10.70        0.62     13.05 o
  -7  -8   4       78.88       86.11     16.76 o
  -6  -8   4       42.01       50.99     11.58 o
  -5  -8   4      684.34      727.74     24.94 o
  -4  -8   4      761.21      858.99     32.12 o
  -3  -8   4     1208.24     1159.03     29.59 o
  -2  -8   4       28.96        5.12      6.90 o
  -1  -8   4      186.21      151.99     13.98 o
   0  -8   4       34.11       30.25      6.41 o
   1  -8   4     3436.91     3464.90     73.03 o
   2  -8   4     2997.20     2991.08     70.17 o
   3  -8   4      770.94      845.27     30.22 o
   4  -8   4      121.19       96.80     14.26 o
   5  -8   4      935.33     1044.59     55.33 o
   6  -8   4     1083.64     1181.75     42.26 o
   7  -8   4      567.72      725.04     34.92 o
 -11  -7   4      178.79      146.26     37.98 o
 -10  -7   4       13.16       21.36     25.22 o
  -9  -7   4      562.04      507.33     53.70 o
  -8  -7   4     1645.53     1794.08     63.05 o
  -7  -7   4      343.17      374.94     25.66 o
  -6  -7   4        2.63        4.74      7.24 o
  -5  -7   4      112.73       55.41      8.77 o
  -4  -7   4      440.89      462.02     16.33 o
  -3  -7   4       96.13       92.08      8.53 o
  -2  -7   4      497.08      459.10     11.08 o
  -1  -7   4     1700.43     1777.18     25.93 o
   0  -7   4      670.95      753.23     17.40 o
   1  -7   4        9.82       12.95      5.31 o
   2  -7   4      277.03      309.57     18.16 o
   3  -7   4        5.17       19.33     12.31 o
   4  -7   4      600.14      668.37     23.51 o
   5  -7   4      333.00      323.75     18.32 o
   6  -7   4       35.31        8.82     27.44 o
   7  -7   4      418.96      387.02     27.22 o
   8  -7   4       16.27       44.25     14.68 o
 -10  -6   4      646.52      672.88     59.04 o
  -9  -6   4      776.50      805.20     61.41 o
  -8  -6   4     1234.02     1247.26     71.80 o
  -7  -6   4      213.07      194.13     18.66 o
  -6  -6   4      126.25      230.24     14.95 o
  -5  -6   4     1751.02     1861.35     36.46 o
  -4  -6   4     2574.41     2801.06     44.30 o
  -3  -6   4     2878.64     3044.59     43.48 o
  -2  -6   4     1989.68     1821.95     23.08 o
  -1  -6   4       11.78       12.89      5.24 o
   0  -6   4     7157.60     7636.56     99.40 o
   1  -6   4     3150.37     3219.42     40.21 o
   2  -6   4     5751.45     5421.08     63.53 o
   3  -6   4       64.12       74.51      9.37 o
   4  -6   4     1107.22      983.40     31.84 o
   5  -6   4     1641.05     1601.77     36.23 o
   6  -6   4      362.49      387.68     20.04 o
   7  -6   4      217.20      252.03     21.49 o
   8  -6   4       59.88       61.79     15.60 o
   9  -6   4       43.53       41.96     30.86 o
 -10  -5   4       54.46       36.79     28.78 o
  -9  -5   4      499.20      536.11     49.25 o
  -8  -5   4      227.99      274.41     20.02 o
  -7  -5   4     1828.09     1930.11     44.37 o
  -6  -5   4     1204.70     1162.17     31.78 o
  -5  -5   4      863.72      817.75     23.07 o
  -4  -5   4     1832.20     1584.81     25.33 o
  -3  -5   4       88.99      165.90      8.07 o
  -2  -5   4     1027.21      849.81     15.44 o
  -1  -5   4    13190.12    13454.74    139.35 o
   0  -5   4      116.60      286.78     10.23 o
   1  -5   4      576.12      419.40      9.02 o
   2  -5   4      414.44      404.73     11.09 o
   3  -5   4       39.86       47.88      4.78 o
   4  -5   4      715.35      707.77     30.40 o
   5  -5   4      815.55      792.84     33.97 o
   6  -5   4     1021.37      928.77     41.92 o
   7  -5   4        1.58       14.72      8.75 o
   8  -5   4        0.19       16.96     12.33 o
   9  -5   4       55.26       44.06     15.10 o
 -11  -4   4      354.62      447.10     52.22 o
 -10  -4   4      144.55      148.04     37.38 o
  -9  -4   4     1367.71     1296.90     56.81 o
  -8  -4   4     1600.94     1571.36     49.98 o
  -7  -4   4     1401.45     1424.80     39.06 o
  -6  -4   4      881.01     1076.58     31.96 o
  -5  -4   4      541.14      567.81     15.48 o
  -4  -4   4    10073.44    10549.26    124.59 o
  -3  -4   4    13077.96    13567.19    135.79 o
  -2  -4   4     3460.16     3487.38     42.32 o
  -1  -4   4       33.35       13.49      3.53 o
   0  -4   4     1338.58     1314.80     20.67 o
   1  -4   4     7627.43     8170.50     89.98 o
   2  -4   4    12852.98    11812.94    218.16 o
   3  -4   4      147.31      145.51     20.17 o
   4  -4   4      436.14      369.67     20.93 o
   5  -4   4       59.77       43.88     23.44 o
   6  -4   4      391.98      391.17     16.57 o
   7  -4   4      866.23      873.35     31.94 o
   8  -4   4       80.53       85.15     16.59 o
   9  -4   4      188.37      163.53     18.79 o
  10  -4   4        8.72       21.08     14.31 o
 -11  -3   4      277.04      252.06     40.79 o
 -10  -3   4      431.01      388.03     32.31 o
  -9  -3   4      464.75      428.69     33.67 o
  -8  -3   4       34.71       51.42     16.32 o
  -7  -3   4        0.61       30.54     12.71 o
  -6  -3   4     1596.09     1739.88     34.57 o
  -5  -3   4     3503.12     3592.86     50.09 o
  -4  -3   4     3840.68     3403.68     66.73 o
  -3  -3   4     1930.44     1697.30     21.29 o
  -2  -3   4      702.76      913.31     14.66 o
  -1  -3   4    15890.85    15245.17    172.63 o
   0  -3   4     3941.72     4883.51     52.02 o
   1  -3   4     2905.03     2910.04     31.34 o
   2  -3   4        3.89       -0.79     11.57 o
   3  -3   4      751.98      783.75     26.52 o
   4  -3   4      393.37      533.52     33.08 o
   5  -3   4      695.77      694.37     24.79 o
   6  -3   4     5873.35     5319.21     85.25 o
   7  -3   4     1189.21     1220.01     29.98 o
   8  -3   4        5.22       17.06      8.56 o
   9  -3   4      520.27      470.65     22.44 o
  10  -3   4      250.75      181.57     35.01 o
  11  -3   4     1528.35     1593.77     97.31 o
 -11  -2   4      525.38      592.47     38.82 o
 -10  -2   4        6.42        5.81     14.46 o
  -9  -2   4      390.96      346.64     29.29 o
  -8  -2   4     2179.26     2107.16     99.69 o
  -7  -2   4     2033.91     2167.63    123.12 o
  -6  -2   4     1599.34     1548.45     33.08 o
  -5  -2   4       45.25       26.99      6.88 o
  -4  -2   4     2018.23     1923.82     30.34 o
  -3  -2   4     3379.55     3272.04     58.57 o
  -2  -2   4      819.41     1085.54     14.81 o
  -1  -2   4      969.84      669.06      9.92 o
   0  -2   4     2471.05     2346.17     27.08 o
   1  -2   4      970.75     1232.52     16.27 o
   2  -2   4     8768.16     8221.05    152.28 o
   3  -2   4     9407.47     9617.89    178.84 o
   4  -2   4      994.43     1224.69    100.87 o
   5  -2   4      284.41      283.18     18.25 o
   6  -2   4      193.33      174.23      6.68 o
   7  -2   4     2854.30     2899.24     53.43 o
   8  -2   4     1459.55     1524.68     36.22 o
   9  -2   4      352.05      326.36     18.73 o
  10  -2   4       90.03       53.58     11.89 o
  11  -2   4      188.02      140.40     20.80 o
 -10  -1   4       28.12       59.46     18.88 o
  -9  -1   4      421.28      464.50     34.61 o
  -8  -1   4        9.55       24.38     14.97 o
  -7  -1   4       18.79       38.02     15.42 o
  -6  -1   4      868.74      935.36     55.99 o
  -5  -1   4       16.90       49.48      8.32 o
  -4  -1   4     4246.37     3939.46     73.69 o
  -3  -1   4       10.79       15.46      4.41 o
  -2  -1   4     1397.55     1411.21     20.79 o
  -1  -1   4      201.58      200.77      8.14 o
   0  -1   4     2808.36     3277.68     40.67 o
   1  -1   4       20.65        6.11      2.08 o
   2  -1   4     4128.83     4154.16    116.30 o
   3  -1   4     7999.47     8388.74    155.98 o
   4  -1   4      106.80      139.46     11.94 o
   5  -1   4     2550.28     2844.50     65.34 o
   6  -1   4     9542.94     9379.75    105.22 o
   7  -1   4     3243.46     3206.77     59.22 o
   8  -1   4     1628.66     1627.35     37.13 o
   9  -1   4      515.21      565.63     28.92 o
  10  -1   4      611.97      577.85     24.03 o
  11  -1   4     1621.44     1576.82     43.12 o
  12  -1   4      684.85      681.15     36.99 o
 -10   0   4       69.83       81.19     20.48 o
  -9   0   4      228.87      218.56     26.70 o
  -8   0   4     1772.26     1595.12     54.74 o
  -7   0   4     1575.38     1592.87     75.36 o
  -6   0   4      488.36      544.52     26.19 o
  -5   0   4       29.64       28.52     11.06 o
  -4   0   4      818.22      721.25     20.20 o
  -3   0   4     3930.31     3897.37     51.55 o
  -2   0   4     1957.05     2017.70     31.96 o
  -1   0   4     1732.78     2034.66     32.72 o
   0   0   4      200.80       84.59      6.22 o
   1   0   4    13841.11    16361.52    207.61 o
   2   0   4      929.85     1123.14     15.01 o
   3   0   4     8860.17     8869.58    149.66 o
   4   0   4        4.24       40.68      4.72 o
   5   0   4      222.60      407.52      7.86 o
   6   0   4      186.57      190.72      6.69 o
   7   0   4     1335.07     1417.42     23.39 o
   8   0   4     2743.49     2778.02     40.63 o
   9   0   4       36.70       49.51     10.41 o
  10   0   4      250.84      227.60     17.13 o
  11   0   4        0.03       -0.07      9.73 o
  12   0   4       27.10       14.59     11.46 o
  -9   1   4       62.80       65.66     38.57 o
  -8   1   4       17.21       20.48     16.13 o
  -7   1   4      146.41      148.40     21.20 o
  -6   1   4        2.15       21.35     13.33 o
  -5   1   4       96.59       50.05     13.41 o
  -4   1   4     1294.38     1318.27     25.39 o
  -3   1   4     3197.27     3348.01     61.45 o
  -2   1   4     3700.44     3334.05     50.15 o
  -1   1   4      423.04      438.62     12.06 o
   0   1   4     5357.86     5524.42     72.65 o
   1   1   4     7002.84     7032.92     81.91 o
   2   1   4      434.08      756.04     14.21 o
   3   1   4     8694.24     8282.06    104.05 o
   4   1   4       89.29      128.70      5.54 o
   5   1   4      375.12      447.89     10.47 o
   6   1   4    10139.44     8903.10    114.24 o
   7   1   4      981.85     1144.30     20.52 o
   8   1   4      622.84      668.61     17.01 o
   9   1   4      197.79      172.91     11.89 o
  10   1   4        5.24       12.55     10.05 o
  11   1   4     1751.31     1866.08     46.54 o
  12   1   4      720.86      765.06     30.20 o
  13   1   4        2.33       -7.41     10.64 o
  -9   2   4        8.51       30.17     22.84 o
  -8   2   4        0.12       -2.33     14.24 o
  -7   2   4      541.99      547.15     33.65 o
  -6   2   4     1461.55     1579.72     52.42 o
  -5   2   4      195.43      125.54     16.86 o
  -4   2   4        0.80        0.39      9.05 o
  -3   2   4       75.29      160.61      9.86 o
  -2   2   4      394.95      286.73     11.55 o
  -1   2   4    13181.46    13237.36    173.18 o
   0   2   4     9377.57     8852.58     93.05 o
   1   2   4       70.78       23.54      2.99 o
   2   2   4       31.43        6.21      3.23 o
   3   2   4     8955.62     8656.28    110.38 o
   4   2   4     4102.72     4648.37     62.25 o
   5   2   4      170.06      103.88      7.67 o
   6   2   4     2012.88     2332.43     36.97 o
   7   2   4        0.72       -1.82      4.62 o
   8   2   4      325.62      344.46     16.70 o
   9   2   4       61.19       54.84     10.98 o
  10   2   4      303.47      267.85     31.74 o
  11   2   4        1.58       10.55     10.77 o
  12   2   4       26.02       30.90     14.47 o
  13   2   4        8.47       30.25     14.60 o
  -8   3   4      776.04      728.31     66.31 o
  -7   3   4      358.79      463.68     34.60 o
  -6   3   4      426.90      387.37     30.71 o
  -5   3   4     1057.68     1097.81     37.43 o
  -4   3   4      439.04      374.77     30.30 o
  -3   3   4     4675.39     5428.59    130.65 o
  -2   3   4     7089.10     6345.79     79.52 o
  -1   3   4     1169.37     1459.26     25.64 o
   0   3   4        6.10       30.06      5.55 o
   1   3   4    11964.28    12888.22    132.47 o
   2   3   4    14386.52    15644.94    158.67 o
   3   3   4    21239.53    20040.78    243.25 o
   4   3   4      161.29      128.55      8.22 o
   5   3   4      975.43     1045.05     23.30 o
   6   3   4     2008.87     1480.91     26.17 o
   7   3   4     1336.67     1380.58     25.60 o
   8   3   4     1223.87     1205.35     29.36 o
   9   3   4       82.57       57.93      9.33 o
  10   3   4        0.00       -4.97      7.85 o
  11   3   4       15.68       -7.49     10.17 o
  12   3   4     1306.71     1270.99     61.12 o
  13   3   4     1356.59     1344.19     49.65 o
  -8   4   4        0.04       -3.01     15.37 o
  -7   4   4      156.43      125.93     22.76 o
  -6   4   4      894.20      962.00     43.52 o
  -5   4   4     2313.71     2126.33    101.76 o
  -4   4   4      299.51      316.96     22.63 o
  -3   4   4       20.23       20.46     10.54 o
  -2   4   4     1060.60     1036.64     32.29 o
  -1   4   4       50.56      160.18      9.97 o
   0   4   4     3648.53     3539.11     57.19 o
   1   4   4     3917.52     4011.44     46.71 o
   2   4   4     1907.03     2131.74     31.88 o
   3   4   4     6960.83     6613.60     87.23 o
   4   4   4      274.86      281.91     10.29 o
   5   4   4     2164.17     2576.10     49.20 o
   6   4   4     3219.62     3126.32     48.02 o
   7   4   4      987.98      851.93     20.03 o
   8   4   4      122.75      135.40      9.32 o
   9   4   4        5.84        4.15      6.08 o
  10   4   4       80.04       70.63     15.39 o
  11   4   4      257.01      251.42     17.46 o
  12   4   4      234.38      258.71     32.93 o
  13   4   4        0.20      -17.50     17.50 o
  14   4   4       19.79       45.04     17.21 o
  -7   5   4      960.94     1077.52     48.26 o
  -6   5   4      453.17      492.23     35.71 o
  -5   5   4        0.14        5.28     14.74 o
  -4   5   4      812.99      683.07     53.25 o
  -3   5   4     2113.26     2451.39     57.06 o
  -2   5   4     2763.55     2709.71     50.49 o
  -1   5   4     1172.17     1261.05     40.30 o
   0   5   4      186.13      273.55     12.62 o
   1   5   4     4202.26     4382.16     58.34 o
   2   5   4     1080.53     1144.24     22.06 o
   3   5   4     4205.47     3877.00     63.26 o
   4   5   4     3101.53     3074.73     68.13 o
   5   5   4      612.67      705.52     17.30 o
   6   5   4     1376.65     1346.71     29.16 o
   7   5   4     2186.61     1971.10     33.77 o
   8   5   4     4579.77     4901.76     72.33 o
   9   5   4     2310.23     2298.02     41.26 o
  10   5   4     1217.80     1195.76     36.62 o
  11   5   4        2.92       -4.90     11.21 o
  12   5   4      997.45     1010.23     40.06 o
  13   5   4     1544.42     1639.47     75.36 o
  14   5   4      121.75       89.60     28.18 o
  -6   6   4      389.64      399.85     34.09 o
  -5   6   4     1157.81     1224.65     53.55 o
  -4   6   4      284.61      240.94     28.93 o
  -3   6   4      181.17      193.11     19.76 o
  -2   6   4      327.43      368.65     24.09 o
  -1   6   4      194.82      155.64     15.05 o
   0   6   4     2590.78     2716.84     49.62 o
   1   6   4       14.26       13.34      6.12 o
   2   6   4     1746.22     1820.14     31.01 o
   3   6   4        2.38        7.98      5.60 o
   4   6   4      684.22      723.91     17.35 o
   5   6   4      191.49      212.51     10.43 o
   6   6   4        5.73       30.47      6.44 o
   7   6   4     6937.67     6778.88     92.80 o
   8   6   4      804.60      868.60     31.99 o
   9   6   4        0.02        5.53      6.88 o
  10   6   4     1630.30     1604.50     42.36 o
  11   6   4      647.97      634.66     31.13 o
  12   6   4     2494.45     2636.30     70.98 o
  13   6   4      361.39      278.84     26.11 o
  14   6   4       10.40       24.03     22.84 o
  -6   7   4      147.18      151.22     24.48 o
  -5   7   4      403.33      471.48     90.93 o
  -4   7   4       20.69       37.23     22.25 o
  -3   7   4      769.01      826.45     38.98 o
  -2   7   4     3537.44     3505.83    149.14 o
  -1   7   4      458.06      479.43     27.44 o
   0   7   4       77.10       90.09     13.13 o
   1   7   4       61.26       42.47     10.83 o
   2   7   4       76.02       84.08     11.52 o
   3   7   4     4299.08     4370.61     60.03 o
   4   7   4     3309.86     3096.30     45.78 o
   5   7   4       68.35       93.87      9.24 o
   6   7   4       24.84       27.26      6.75 o
   7   7   4      302.90      300.28     15.53 o
   8   7   4     2319.22     2303.91     42.83 o
   9   7   4     3267.75     3344.03     56.80 o
  10   7   4      484.40      488.38     22.62 o
  11   7   4      177.90      150.19     19.18 o
  12   7   4      110.55      119.40     22.84 o
  13   7   4     1046.83     1077.65     44.74 o
  14   7   4      689.08      685.10     59.34 o
  -5   8   4      504.04      595.14     41.37 o
  -4   8   4       90.04       89.46     20.45 o
  -3   8   4      250.04      236.76     30.56 o
  -2   8   4       17.69       27.63     34.27 o
  -1   8   4      439.51      500.40     34.36 o
   0   8   4       65.67       33.91     16.52 o
   1   8   4     1021.34     1047.09     35.92 o
   2   8   4      976.12      885.37     31.79 o
   3   8   4      128.28      151.00     16.33 o
   4   8   4     1826.62     1755.61     35.68 o
   5   8   4      634.90      634.49     29.42 o
   6   8   4     1022.45     1025.84     30.96 o
   7   8   4     6940.10     6395.98     90.77 o
   8   8   4     1120.67     1107.43     24.27 o
   9   8   4      169.76      218.21     23.44 o
  10   8   4     1121.89     1164.32     93.16 o
  11   8   4      568.04      608.85     32.23 o
  12   8   4     1059.92     1153.97     45.89 o
  13   8   4       69.17       57.20     17.95 o
  14   8   4        4.93      -10.27     16.05 o
  -4   9   4       80.33      137.47     23.22 o
  -3   9   4       66.29       55.99     18.98 o
  -2   9   4     1181.59     1221.92     49.08 o
  -1   9   4     2261.03     2170.87     66.63 o
   0   9   4      633.11      662.45     40.20 o
   1   9   4      283.66      299.49     28.91 o
   2   9   4       84.74       92.34     16.10 o
   3   9   4      133.72      106.57     15.60 o
   4   9   4     2380.29     2265.09     52.78 o
   5   9   4     1945.68     1920.24     47.12 o
   6   9   4        4.72       -5.63      7.29 o
   7   9   4       75.90       79.69      9.26 o
   8   9   4      181.77      187.93     15.02 o
   9   9   4      988.23      976.47     40.19 o
  10   9   4     1529.69     1578.82     64.83 o
  11   9   4        7.43       -4.14     12.24 o
  12   9   4      428.97      423.90     60.52 o
  13   9   4      266.80      223.45     26.42 o
  14   9   4       58.26       59.96     20.64 o
  -3  10   4      187.53      231.81     27.40 o
  -2  10   4      855.82      816.68     82.03 o
  -1  10   4      912.87      863.38     47.02 o
   0  10   4       26.98       51.02     40.20 o
   1  10   4      448.94      568.35     36.03 o
   2  10   4     3106.88     2926.23     79.35 o
   3  10   4     2775.39     2805.66     97.61 o
   4  10   4      356.21      379.63     29.87 o
   5  10   4      285.77      289.49     26.56 o
   6  10   4       22.68       54.54     18.54 o
   7  10   4     3862.69     3659.05     88.64 o
   8  10   4     1875.12     1856.14     56.31 o
   9  10   4      385.03      408.79     24.79 o
  10  10   4      250.45      276.46     25.89 o
  11  10   4      124.21      131.52     61.27 o
  12  10   4      165.27      141.46     22.95 o
  13  10   4      720.07      676.53     38.76 o
  14  10   4      245.98      213.18     28.03 o
  -1  11   4      278.97      305.60     30.86 o
   0  11   4      627.40      532.01     38.20 o
   1  11   4      800.52      819.46     48.06 o
   2  11   4       81.88       57.02     18.33 o
   3  11   4       22.94        5.71     24.33 o
   4  11   4     1262.19     1282.25     49.54 o
   5  11   4     1591.13     1640.65    107.70 o
   6  11   4      558.63      511.02     79.36 o
   7  11   4      655.37      584.50     71.20 o
   8  11   4       75.20       88.87     22.99 o
   9  11   4       24.64       28.14     35.60 o
  10  11   4       40.80       59.35     19.34 o
  11  11   4      180.22      251.59     41.24 o
  12  11   4      193.49      154.87     35.90 o
  13  11   4       87.93      148.04     35.31 o
   0  12   4      265.22      302.89     31.08 o
   1  12   4        0.41       -0.03     17.12 o
   2  12   4     1176.12     1258.69     52.28 o
   3  12   4     1360.91     1361.55     62.90 o
   4  12   4     1071.81     1124.31     48.87 o
   5  12   4      385.16      360.90     31.52 o
   6  12   4       10.49       37.01     16.13 o
   7  12   4     1078.85     1054.52     45.08 o
   8  12   4     1382.69     1326.44     50.71 o
   9  12   4      263.89      320.81     34.08 o
  10  12   4       24.93       41.47     20.19 o
  11  12   4       30.22       73.72     44.95 o
  12  12   4       17.98        9.79     26.40 o
  13  12   4      269.88      328.43     48.95 o
   2  13   4       11.80       55.62     20.18 o
   3  13   4       22.82       17.57     37.23 o
   4  13   4      527.95      486.60     37.39 o
   5  13   4      309.95      362.46     33.64 o
   6  13   4      241.36      235.73     28.48 o
   7  13   4        0.23        9.77     15.75 o
   8  13   4       66.98       70.10     20.27 o
   9  13   4      100.44       84.98     25.64 o
  10  13   4       10.60       16.32     26.70 o
  11  13   4      228.36      244.76     43.91 o
  12  13   4      217.75      145.37     38.27 o
   4  14   4     1078.69     1080.21     50.87 o
   5  14   4      114.69      119.19     24.04 o
   6  14   4        9.88       -3.90     16.52 o
   7  14   4      221.09      218.24     61.27 o
   8  14   4     1099.82     1229.45     65.86 o
  11  14   4        2.43       27.29     30.86 o
  -7 -13   5       61.12       88.71     21.95 o
  -6 -13   5      193.62      178.01     27.59 o
  -5 -13   5      457.41      362.84     36.49 o
  -4 -13   5      425.59      372.04     36.79 o
  -3 -13   5      356.13      337.03     35.01 o
  -2 -13   5       77.98      123.72     22.55 o
  -1 -13   5      479.83      458.97     35.90 o
  -9 -12   5      262.51      348.01     37.38 o
  -8 -12   5      804.96      843.77     50.14 o
  -7 -12   5      168.87      117.78     23.14 o
  -6 -12   5      201.01      225.18     29.37 o
  -5 -12   5       52.13       36.49     17.50 o
  -4 -12   5      470.21      425.15     34.42 o
  -3 -12   5     1773.30     1743.90     70.31 o
  -2 -12   5      845.77      747.94     42.72 o
  -1 -12   5       92.46      101.47     20.17 o
   0 -12   5       80.55      113.04     21.06 o
   1 -12   5        0.75        2.08     14.24 o
  -9 -11   5      412.30      347.12     36.20 o
  -8 -11   5       89.16       99.39     22.84 o
  -7 -11   5       48.97       44.50     16.91 o
  -6 -11   5       43.22       55.78     16.91 o
  -5 -11   5      760.07      878.18     46.58 o
  -4 -11   5     1428.77     1327.66     58.15 o
  -3 -11   5      780.36      751.20     41.83 o
  -2 -11   5        1.05       11.57     12.46 o
  -1 -11   5      792.14      781.46     40.65 o
   0 -11   5     2504.47     2524.48     84.26 o
   1 -11   5     2357.16     2529.82     84.26 o
   2 -11   5      118.61      134.69     22.25 o
   3 -11   5      149.82      121.05     21.66 o
  -8 -10   5      472.66      448.29     34.71 o
  -7 -10   5       31.70       40.05     16.32 o
  -6 -10   5     1041.43     1099.80     52.22 o
  -5 -10   5        0.03       -2.97     11.57 o
  -4 -10   5      718.91      726.87     40.35 o
  -3 -10   5      588.33      600.25     27.24 o
  -2 -10   5        1.17       13.65     11.57 o
  -1 -10   5      906.73      799.26     39.76 o
   0 -10   5        5.57        8.90     12.76 o
   1 -10   5      401.56      400.23     29.96 o
   2 -10   5      738.76      749.72     39.16 o
   3 -10   5       24.42       54.59     17.50 o
   4 -10   5      152.32      169.11     23.73 o
 -10  -9   5      420.77      315.37     48.66 o
  -9  -9   5     1309.50     1329.14     82.77 o
  -8  -9   5     1140.36     1170.41     55.48 o
  -7  -9   5       19.03        1.19     11.27 o
  -6  -9   5     1183.01     1288.79     56.07 o
  -5  -9   5     1300.81     1471.52     46.28 o
  -4  -9   5      709.34      625.55     23.36 o
  -3  -9   5      179.08      125.76     21.21 o
  -2  -9   5       76.75      114.73     13.81 o
  -1  -9   5       73.71       81.59     16.32 o
   0  -9   5      378.11      403.19     27.59 o
   1  -9   5     1123.77     1101.29     44.50 o
   2  -9   5      436.58      459.86     29.37 o
   3  -9   5      320.56      390.43     29.07 o
   4  -9   5      218.17      221.62     24.33 o
   5  -9   5      299.17      364.33     30.56 o
   6  -9   5      820.12      886.19     46.28 o
 -11  -8   5      335.21      344.75     51.92 o
 -10  -8   5      578.38      703.73     68.24 o
  -9  -8   5      440.08      396.37     50.73 o
  -8  -8   5     2282.98     2283.91     64.73 o
  -7  -8   5     2119.43     1940.45     56.66 o
  -6  -8   5      860.76      875.81     43.32 o
  -5  -8   5       66.10       82.62     13.18 o
  -4  -8   5       63.85       46.91      9.71 o
  -3  -8   5     4495.76     4500.53     78.34 o
  -2  -8   5     1079.13     1192.68     44.95 o
  -1  -8   5      243.83      177.58     17.06 o
   0  -8   5      316.27      401.34     18.85 o
   1  -8   5      219.10      193.44     19.58 o
   2  -8   5       62.09       50.73     14.24 o
   3  -8   5       45.42       45.40     10.83 o
   4  -8   5        1.46       20.15     10.10 o
   5  -8   5      149.74      142.02     16.68 o
   6  -8   5      670.29      762.79     47.77 o
   7  -8   5        0.19        8.00     12.27 o
 -10  -7   5      128.59       75.36     32.04 o
  -9  -7   5     1438.51     1402.42     82.18 o
  -8  -7   5     1062.46     1014.41     39.72 o
  -7  -7   5      964.63     1047.18     39.32 o
  -6  -7   5      192.19      162.36     17.50 o
  -5  -7   5      154.81      204.78     13.86 o
  -4  -7   5     4184.45     4202.83     67.62 o
  -3  -7   5     1856.38     1660.45     32.18 o
  -2  -7   5      741.41      744.08     21.75 o
  -1  -7   5        0.29        6.90      5.74 o
   0  -7   5      103.51      140.65      8.34 o
   1  -7   5     3915.45     3844.82     62.68 o
   2  -7   5     2110.03     2283.49     50.61 o
   3  -7   5      402.13      473.83     21.11 o
   4  -7   5      100.91       99.24     25.56 o
   5  -7   5       13.00        3.48     14.56 o
   6  -7   5     1564.35     1539.69     44.73 o
   7  -7   5     1503.55     1403.67     44.57 o
   8  -7   5      285.14      296.09     41.24 o
  -9  -6   5       13.68      -12.46     23.44 o
  -8  -6   5      308.66      282.44     41.83 o
  -7  -6   5      149.14      100.39     23.29 o
  -6  -6   5      370.03      345.30     22.33 o
  -5  -6   5      657.25      613.74     32.33 o
  -4  -6   5      643.19      840.55     22.84 o
  -3  -6   5      894.87      934.50     20.19 o
  -2  -6   5        3.57       -0.31      4.07 o
  -1  -6   5      709.00      911.44     16.36 o
   0  -6   5     1020.40      875.59     17.41 o
   1  -6   5      686.81      583.93     13.78 o
   2  -6   5       25.75       29.47      5.73 o
   3  -6   5       34.30       27.68      7.88 o
   4  -6   5      795.58      769.43     33.53 o
   5  -6   5       49.50       40.82     17.93 o
   6  -6   5     1354.68     1388.83     33.56 o
   7  -6   5      566.05      588.53     27.74 o
   8  -6   5        6.49        0.31     11.10 o
   9  -6   5      153.57      178.01     27.59 o
  -8  -5   5     1988.90     2085.68     97.31 o
  -7  -5   5     1852.79     2198.95     59.95 o
  -6  -5   5       23.49       29.27      9.64 o
  -5  -5   5      234.26      159.23     13.36 o
  -4  -5   5       89.30       56.96      7.19 o
  -3  -5   5     5100.05     5144.80     67.28 o
  -2  -5   5    14630.62    14262.62    151.25 o
  -1  -5   5     2758.07     3222.67     42.35 o
   0  -5   5      122.69      100.71      5.88 o
   1  -5   5     4610.67     4402.03     51.67 o
   2  -5   5     1322.98     1423.98     24.78 o
   3  -5   5     6021.84     6305.71    128.87 o
   4  -5   5      377.06      389.53     23.27 o
   5  -5   5      185.35      247.55     21.81 o
   6  -5   5     2796.78     2745.50     50.88 o
   7  -5   5      868.51      837.01     37.62 o
   8  -5   5      521.31      533.52     23.03 o
   9  -5   5        1.11       -5.11     11.84 o
  -9  -4   5       66.87      108.59     33.53 o
  -8  -4   5       39.40      -14.24     22.84 o
  -7  -4   5        4.85        4.32     11.53 o
  -6  -4   5       52.93       62.83     12.07 o
  -5  -4   5      615.39      597.31     16.95 o
  -4  -4   5     6143.80     6883.00     77.92 o
  -3  -4   5     2186.31     2365.32     42.52 o
  -2  -4   5       26.72       11.33      4.08 o
  -1  -4   5      858.14     1059.92     22.21 o
   0  -4   5     4497.49     4624.82     54.60 o
   1  -4   5    12704.60    11957.52    130.86 o
   2  -4   5     4633.23     4681.30     75.32 o
   3  -4   5       55.96       42.04      9.98 o
   4  -4   5     1268.58     1065.52     35.76 o
   5  -4   5      596.61      527.83     36.49 o
   6  -4   5     1364.41     1400.29     46.25 o
   7  -4   5     1303.76     1466.21     33.29 o
   8  -4   5        1.82       18.02      8.67 o
   9  -4   5       58.69       79.36     35.07 o
  10  -4   5      302.97      303.51     43.32 o
 -10  -3   5       55.42       48.06     33.23 o
  -9  -3   5      186.54      195.71     24.22 o
  -8  -3   5       46.38       62.77     15.90 o
  -7  -3   5      876.14      972.18     38.82 o
  -6  -3   5     1023.91      982.67     32.36 o
  -5  -3   5      937.42      823.56     22.04 o
  -4  -3   5      716.47      623.68     16.27 o
  -3  -3   5     1371.11     1354.39     18.88 o
  -2  -3   5     7755.41     7082.70     67.32 o
  -1  -3   5     1854.75     2022.90     26.96 o
   0  -3   5     6299.39     6751.08     65.80 o
   1  -3   5     2384.12     1914.05     25.06 o
   2  -3   5    10132.07    11427.61    209.93 o
   3  -3   5     6413.56     7236.77    140.43 o
   4  -3   5     1133.98     1032.91     33.42 o
   5  -3   5     2984.37     2808.94     68.39 o
   6  -3   5      364.16      403.96     24.31 o
   7  -3   5     3273.59     3272.76     58.26 o
   8  -3   5     1423.24     1386.51     33.66 o
   9  -3   5       62.96       76.87     11.66 o
  10  -3   5      161.42      200.60     17.26 o
  11  -3   5        7.10       30.72     17.36 o
 -10  -2   5      304.65      305.81     30.67 o
  -9  -2   5      176.31      166.28     23.24 o
  -8  -2   5      787.13      919.97     91.82 o
  -7  -2   5      236.96      248.49     23.45 o
  -6  -2   5       32.38       51.06     13.82 o
  -5  -2   5      579.50      527.85     22.87 o
  -4  -2   5      801.11      874.87     21.56 o
  -3  -2   5      290.36      318.61     10.84 o
  -2  -2   5      123.43       53.85      4.87 o
  -1  -2   5      319.55      323.18      8.06 o
   0  -2   5      345.37      361.97      8.21 o
   1  -2   5     2928.34     2659.97     37.82 o
   2  -2   5     2187.45     2216.98     36.86 o
   3  -2   5     4459.76     4445.02     90.37 o
   4  -2   5       27.95       37.19      8.69 o
   5  -2   5     3497.76     3072.76     71.33 o
   6  -2   5      450.34      498.16     24.95 o
   7  -2   5     2208.08     2436.57     45.54 o
   8  -2   5      656.30      647.33     21.82 o
   9  -2   5      130.93      124.81     12.83 o
  10  -2   5        9.92       22.27     10.02 o
  11  -2   5      523.21      483.56     35.88 o
 -10  -1   5      342.30      360.75     33.24 o
  -9  -1   5       90.39      131.07     37.83 o
  -8  -1   5      488.99      584.34     35.21 o
  -7  -1   5     4356.13     4689.58    106.71 o
  -6  -1   5     2106.16     1902.02     88.71 o
  -5  -1   5     1025.53     1048.51     25.85 o
  -4  -1   5       35.44       33.04      7.00 o
  -3  -1   5     2278.78     2461.65     36.58 o
  -2  -1   5     7398.50     6848.07     75.85 o
  -1  -1   5      583.87      844.13     16.44 o
   0  -1   5      115.11       55.12      4.78 o
   1  -1   5     2553.32     2586.91     33.19 o
   2  -1   5        1.71       -0.96      1.69 o
   3  -1   5     5095.91     5924.46    163.77 o
   4  -1   5     1187.59     1383.43     53.70 o
   5  -1   5      203.00      129.28     13.41 o
   6  -1   5       29.15       14.23      3.04 o
   7  -1   5        0.10       -1.53      4.15 o
   8  -1   5     2005.98     2121.82     43.33 o
   9  -1   5       16.69       14.15      8.17 o
  10  -1   5        8.34       13.26      9.06 o
  11  -1   5       60.80       65.44     12.83 o
  12  -1   5       18.20       14.27     12.58 o
  -9   0   5      135.32       95.01     20.19 o
  -8   0   5      768.05      844.09     48.51 o
  -7   0   5      675.80      644.88     34.97 o
  -6   0   5       56.38      103.73     18.89 o
  -5   0   5      335.59      245.91     21.46 o
  -4   0   5     5916.40     6229.51     87.77 o
  -3   0   5     6129.47     5847.05     73.85 o
  -2   0   5        3.84        9.33      5.09 o
  -1   0   5      109.20       95.14      7.00 o
   0   0   5       63.40       60.65      5.55 o
   1   0   5        3.10       15.77      3.72 o
   2   0   5     8291.49     7111.08     81.61 o
   3   0   5      211.18      155.83      5.22 o
   4   0   5      668.97      651.32     18.23 o
   5   0   5       26.03      110.56      4.14 o
   6   0   5       13.96       10.00      2.82 o
   7   0   5     6428.37     6819.74     92.14 o
   8   0   5     2798.64     2613.03     38.09 o
   9   0   5      367.28      306.99     17.35 o
  10   0   5       13.64       17.98      8.80 o
  11   0   5      337.56      328.88     20.97 o
  12   0   5     1148.78     1194.24     38.01 o
  -9   1   5       48.90       80.54     23.29 o
  -8   1   5        5.61       28.56     15.91 o
  -7   1   5     1280.16     1419.64     65.12 o
  -6   1   5      690.95      635.65     34.98 o
  -5   1   5      637.51      590.73     35.86 o
  -4   1   5       71.78       62.38      9.93 o
  -3   1   5      245.97      243.00     12.94 o
  -2   1   5     5711.70     5427.13     69.22 o
  -1   1   5     5004.87     4757.50     66.65 o
   0   1   5       42.93       46.38      8.49 o
   1   1   5      858.88     1067.94     16.46 o
   2   1   5      127.69       82.23      5.56 o
   3   1   5      280.25      204.37      7.03 o
   4   1   5       32.78      107.50      4.26 o
   5   1   5     1770.49     1477.21     23.21 o
   6   1   5       32.16       67.60      5.01 o
   7   1   5      649.11      637.09     17.59 o
   8   1   5       37.01       40.78      6.00 o
   9   1   5      164.99      142.41     14.89 o
  10   1   5     1728.34     1795.43     75.36 o
  11   1   5      587.94      619.08     29.73 o
  12   1   5      289.24      202.87     21.67 o
  13   1   5       29.78       39.27     14.52 o
  -8   2   5      457.75      540.10     36.62 o
  -7   2   5      638.85      661.83     37.52 o
  -6   2   5      794.07      731.96     68.98 o
  -5   2   5      106.04       71.90     20.62 o
  -4   2   5        2.93       -5.80     12.49 o
  -3   2   5      833.49      753.96     21.78 o
  -2   2   5     1631.72     1643.98     32.06 o
  -1   2   5     8748.92     8152.07     98.23 o
   0   2   5      381.91      468.75     13.34 o
   1   2   5      397.26      676.82     13.10 o
   2   2   5     5439.42     4683.85     52.12 o
   3   2   5     5661.00     5666.40     75.28 o
   4   2   5     7999.75     8397.84    139.77 o
   5   2   5       14.19       16.65      3.31 o
   6   2   5       80.45       99.20      7.07 o
   7   2   5     1206.49     1085.34     24.60 o
   8   2   5     5864.17     5977.37     82.94 o
   9   2   5     1418.63     1409.76     32.88 o
  10   2   5       84.35       90.41     14.32 o
  11   2   5        6.24       -3.05     10.37 o
  12   2   5     2250.02     2179.33     62.52 o
  13   2   5      355.40      284.64     25.68 o
  -8   3   5        0.65       -1.82     14.58 o
  -7   3   5      564.18      668.31     89.89 o
  -6   3   5     1222.68     1191.48     48.46 o
  -5   3   5       45.58       81.36     23.44 o
  -4   3   5       23.18       16.71     13.99 o
  -3   3   5      505.85      389.70     23.30 o
  -2   3   5      226.10      334.45     22.06 o
  -1   3   5       66.55       97.13      6.01 o
   0   3   5      665.48      507.28     11.15 o
   1   3   5      326.71      456.47     16.62 o
   2   3   5    12096.07    11921.61    133.75 o
   3   3   5     3223.79     3780.93     43.78 o
   4   3   5       65.14       81.60      6.27 o
   5   3   5    10006.94    10493.67    135.35 o
   6   3   5      930.30      791.65     17.33 o
   7   3   5     1453.28     1310.66     24.35 o
   8   3   5       18.32       22.65      6.76 o
   9   3   5        3.45       -1.91      6.44 o
  10   3   5      410.42      406.51     18.45 o
  11   3   5      888.33      958.06     38.27 o
  12   3   5      170.04      151.41     18.85 o
  13   3   5        6.41       16.02     13.29 o
  14   3   5       48.20       38.33     16.77 o
  -7   4   5      785.08      759.77     42.58 o
  -6   4   5      507.01      541.99     86.04 o
  -5   4   5      211.23      247.56     26.00 o
  -4   4   5       67.08       71.96     18.92 o
  -3   4   5     3530.97     3467.91     71.28 o
  -2   4   5     1270.53     1139.75     35.75 o
  -1   4   5     2182.21     2212.88     36.47 o
   0   4   5     2062.65     1699.20     29.89 o
   1   4   5     1384.26     1422.11     21.64 o
   2   4   5    14685.92    14500.64    184.43 o
   3   4   5    11502.70    11748.64    122.85 o
   4   4   5     4547.54     4852.10     97.42 o
   5   4   5      161.78      170.03      8.85 o
   6   4   5      784.33      735.12     20.01 o
   7   4   5      786.69      713.28     18.01 o
   8   4   5     4290.55     4103.52     90.75 o
   9   4   5     4558.05     4306.19     76.56 o
  10   4   5      129.29       95.46     11.30 o
  11   4   5        8.52       11.22      8.71 o
  12   4   5       87.40       99.69     22.84 o
  13   4   5      374.38      332.02     27.75 o
  14   4   5      268.35      223.87     24.62 o
  -7   5   5       49.24       60.20     19.46 o
  -6   5   5        6.11       17.87     16.51 o
  -5   5   5      396.33      308.46     43.32 o
  -4   5   5      306.44      350.04     29.31 o
  -3   5   5      683.05      644.96     37.34 o
  -2   5   5      796.40      871.08     32.94 o
  -1   5   5       63.15       55.72     20.55 o
   0   5   5     3095.01     3238.51     48.10 o
   1   5   5     3635.34     3588.52     50.88 o
   2   5   5     2696.68     2792.58     36.34 o
   3   5   5        2.04       -5.25      8.36 o
   4   5   5      376.49      335.68     18.62 o
   5   5   5     3003.76     3139.36     54.38 o
   6   5   5    11124.47    11081.89    141.86 o
   7   5   5      379.38      373.87     12.89 o
   8   5   5        8.45       12.02      9.47 o
   9   5   5        0.94       -4.86      5.87 o
  10   5   5      190.45      169.57     11.72 o
  11   5   5      325.36      341.19     19.42 o
  12   5   5     1529.69     1454.24     74.91 o
  13   5   5      169.64      203.67     21.71 o
  14   5   5       57.26       31.45     23.44 o
  -6   6   5     1283.69     1296.21     61.12 o
  -5   6   5      947.99      977.92     46.37 o
  -4   6   5      374.22      469.53     35.48 o
  -3   6   5       89.88      168.42     28.93 o
  -2   6   5     2124.14     1845.85     49.67 o
  -1   6   5     6113.07     6053.75    171.73 o
   0   6   5     1818.05     1905.83     56.29 o
   1   6   5       24.95        8.29      7.12 o
   2   6   5     5046.66     4807.12     69.97 o
   3   6   5     8612.90     8775.57    106.70 o
   4   6   5     4488.73     4415.74     61.79 o
   5   6   5      222.96      229.64     12.03 o
   6   6   5      605.91      665.42     20.28 o
   7   6   5       71.16       37.62      7.39 o
   8   6   5      624.71      645.50     23.04 o
   9   6   5     4839.58     4977.03     75.56 o
  10   6   5       34.18       48.13      8.74 o
  11   6   5       93.72       85.58     11.83 o
  12   6   5        2.10        4.99     12.89 o
  13   6   5      101.84       69.65     17.49 o
  14   6   5      234.12      241.13     25.41 o
  -5   7   5        4.32       33.47     26.85 o
  -4   7   5      151.73      161.48     24.02 o
  -3   7   5     2079.24     2139.61     67.11 o
  -2   7   5     1331.11     1263.17     48.85 o
  -1   7   5        8.42       16.16     17.93 o
   0   7   5      556.11      614.73     41.47 o
   1   7   5      136.20      131.35     16.77 o
   2   7   5     1087.94     1042.39     33.91 o
   3   7   5     1500.57     1493.82     32.05 o
   4   7   5       36.66       64.76      9.12 o
   5   7   5        0.82       -1.79      6.10 o
   6   7   5      686.61      569.83     18.48 o
   7   7   5      205.98      222.60     23.45 o
   8   7   5     2667.37     3036.42     67.79 o
   9   7   5      100.18       85.64     10.16 o
  10   7   5       67.72       63.26     11.48 o
  11   7   5       11.70       -5.24     10.90 o
  12   7   5      681.00      710.03     35.12 o
  13   7   5     1553.56     1665.32     61.27 o
  14   7   5      174.71      166.70     23.27 o
  -4   8   5      848.42      808.01     43.47 o
  -3   8   5      146.07      227.97     32.49 o
  -2   8   5      929.50      855.64     42.43 o
  -1   8   5     2730.64     2456.96     72.33 o
   0   8   5     1183.07     1183.59     48.66 o
   1   8   5      760.22      664.10     43.73 o
   2   8   5     1050.13      989.91     34.29 o
   3   8   5     1999.41     1992.79     49.17 o
   4   8   5     1892.28     2026.16     39.81 o
   5   8   5      131.14      170.54     12.84 o
   6   8   5      270.49      233.18     15.16 o
   7   8   5        3.44        5.80      7.49 o
   8   8   5       85.74       92.24     14.46 o
   9   8   5     2538.91     2653.18     57.17 o
  10   8   5      369.37      392.66     28.24 o
  11   8   5       66.50      112.86     17.57 o
  12   8   5       92.67       80.53     17.83 o
  13   8   5        1.99      -13.30     13.30 o
  14   8   5      289.39      321.83     29.67 o
  -3   9   5       14.37       45.48     22.99 o
  -2   9   5     1117.03     1064.53    122.68 o
  -1   9   5      551.25      495.77     36.13 o
   0   9   5      196.38      230.17     36.49 o
   1   9   5       13.06        3.30     16.98 o
   2   9   5       45.46       23.03     34.56 o
   3   9   5     1308.50     1298.87    116.30 o
   4   9   5     3261.73     3063.44     71.37 o
   5   9   5     5240.24     5205.12     95.42 o
   6   9   5      688.71      626.02     22.12 o
   7   9   5     2253.25     2286.80     49.75 o
   8   9   5     3207.26     3385.54     65.56 o
   9   9   5     3152.63     3136.59     79.67 o
  10   9   5      261.70      218.14     22.58 o
  11   9   5      399.85      397.22     29.35 o
  12   9   5     1094.81     1047.41     44.54 o
  13   9   5      934.11      983.44     44.75 o
  14   9   5      123.13      120.35     29.52 o
  -2  10   5       65.37       90.28     22.25 o
  -1  10   5      276.25      295.36     30.94 o
   0  10   5       88.76       89.48     21.29 o
   1  10   5      202.61      163.97     24.91 o
   2  10   5      232.03      254.44     27.80 o
   3  10   5      489.66      469.68     34.24 o
   4  10   5        3.24       10.29     23.29 o
   5  10   5      190.84      212.89     32.93 o
   6  10   5      447.33      486.67     32.38 o
   7  10   5      213.15      208.11     23.00 o
   8  10   5     1760.90     1690.97     54.11 o
   9  10   5      604.33      671.74     29.15 o
  10  10   5     1167.44     1232.25     47.30 o
  11  10   5      489.83      431.29     31.57 o
  12  10   5      274.56      313.43     66.31 o
  13  10   5      240.18      246.38     26.95 o
  14  10   5       76.00       89.43     21.46 o
  -1  11   5      204.51      205.36     36.20 o
   0  11   5      166.90      190.12     27.14 o
   1  11   5      116.82      106.05     22.22 o
   2  11   5       68.34      109.84     22.82 o
   3  11   5     1137.40     1179.63     49.47 o
   4  11   5     2869.94     2836.91     79.67 o
   5  11   5     2253.59     2106.08     65.22 o
   6  11   5      354.86      424.03     32.71 o
   7  11   5       17.81       31.80     15.10 o
   8  11   5      842.96      851.91     65.12 o
   9  11   5     1424.53     1467.69     83.96 o
  10  11   5      676.60      710.10     84.41 o
  11  11   5        9.77       11.87     22.84 o
  12  11   5       37.02       27.89     26.40 o
  13  11   5     1181.39     1497.36     85.44 o
   1  12   5     1000.43     1037.89     71.20 o
   2  12   5      439.12      485.12     37.99 o
   3  12   5       16.40       23.29     18.54 o
   4  12   5      343.54      393.87     39.76 o
   5  12   5      228.52      165.59     34.86 o
   6  12   5     1917.59     1695.82     59.50 o
   7  12   5      285.32      329.08     39.31 o
   8  12   5       38.01       12.31     31.89 o
   9  12   5        2.37       10.09     30.86 o
  10  12   5        8.96       17.08     20.24 o
  11  12   5        8.36       -2.86     17.94 o
  12  12   5      106.22      187.01     27.27 o
  13  12   5      376.05      442.35     54.29 o
   2  13   5        0.22       -1.74     16.44 o
   3  13   5      630.69      620.07     51.47 o
   4  13   5     1567.64     1502.28     60.08 o
   5  13   5     2368.19     2247.67     73.07 o
   6  13   5       31.59       38.68     18.38 o
   7  13   5      636.43      663.39     39.63 o
   8  13   5      893.27      898.13     44.45 o
   9  13   5     1225.13     1180.80     86.04 o
  10  13   5     1400.38     1555.74     72.69 o
  11  13   5       45.80       50.73     23.08 o
  12  13   5        4.93       -5.93     25.22 o
   5  14   5      318.41      274.30     31.67 o
   6  14   5       41.29       79.48     22.64 o
   7  14   5       23.18       25.67     17.45 o
   8  14   5      249.66      195.81     53.11 o
   9  14   5       92.45       43.91     38.87 o
  11  14   5       18.48        4.75     28.18 o
  -6 -13   6      227.83      244.17     30.86 o
  -5 -13   6      183.26      216.58     29.37 o
  -4 -13   6      787.32      815.88     48.06 o
  -3 -13   6      298.13      307.07     33.53 o
  -2 -13   6      348.23      250.99     30.26 o
  -8 -12   6      194.98      191.66     29.07 o
  -7 -12   6       54.18       57.56     18.69 o
  -6 -12   6       37.36       49.55     18.69 o
  -5 -12   6       27.41       13.05     14.54 o
  -4 -12   6     1248.76     1362.37     61.41 o
  -3 -12   6      387.58      465.20     35.01 o
  -2 -12   6      119.29       69.13     18.69 o
  -1 -12   6        1.77       15.13     13.94 o
   0 -12   6      153.71      140.63     21.95 o
   1 -12   6     1157.35     1161.81     53.11 o
  -9 -11   6       92.98       72.69     21.66 o
  -8 -11   6      636.72      589.81     41.24 o
  -7 -11   6      386.36      435.23     35.60 o
  -6 -11   6        5.40       22.25     14.83 o
  -5 -11   6      137.90      148.34     23.73 o
  -4 -11   6      140.71      137.66     22.25 o
  -3 -11   6      288.91      293.42     30.26 o
  -2 -11   6      175.21      185.13     24.03 o
  -1 -11   6      345.31      312.41     29.37 o
   0 -11   6       84.49      124.01     20.47 o
   1 -11   6       48.62       45.39     16.32 o
   2 -11   6       64.42       27.89     15.43 o
   3 -11   6      293.61      283.93     28.18 o
  -8 -10   6      285.01      310.03     34.12 o
  -7 -10   6      166.56      166.44     24.92 o
  -6 -10   6       92.16      116.00     21.06 o
  -5 -10   6      105.14       67.35     17.50 o
  -4 -10   6     1326.81     1189.70     53.11 o
  -3 -10   6      901.17     1135.70     50.73 o
  -2 -10   6     1587.16     1562.04     60.23 o
  -1 -10   6      351.61      310.33     25.81 o
   0 -10   6      771.49      714.71     37.38 o
   1 -10   6     1617.03     1635.61     59.34 o
   2 -10   6     1230.35     1279.00     50.73 o
   3 -10   6      378.24      387.17     29.07 o
   4 -10   6       34.26       15.13     15.43 o
 -10  -9   6      210.00      153.09     41.24 o
  -8  -9   6       18.56        4.75     13.94 o
  -7  -9   6      180.99      224.00     27.29 o
  -6  -9   6      106.32      139.44     21.36 o
  -5  -9   6      734.52      698.42     34.86 o
  -4  -9   6      125.62       99.98     18.10 o
  -3  -9   6       17.13       17.17      9.94 o
  -2  -9   6       87.47       96.42     17.50 o
  -1  -9   6     1145.68      979.05     43.02 o
   0  -9   6     2620.79     2560.97     78.62 o
   1  -9   6       59.27       54.29     14.24 o
   2  -9   6       86.10       73.87     14.83 o
   3  -9   6      736.84      811.72     37.09 o
   4  -9   6       27.85       45.39     15.43 o
   5  -9   6      130.41      166.44     21.36 o
   6  -9   6        0.69        2.37     15.72 o
 -10  -8   6        6.60       -8.90     28.18 o
  -9  -8   6       86.19      118.08     35.31 o
  -8  -8   6     1658.41     1677.71    190.47 o
  -7  -8   6      652.48      616.80     39.16 o
  -6  -8   6       11.00        5.34     11.57 o
  -5  -8   6      672.11      753.10     37.68 o
  -4  -8   6      547.96      472.93     26.64 o
  -3  -8   6     2841.10     3250.18     74.21 o
  -2  -8   6     1677.97     1667.97     58.74 o
  -1  -8   6      950.05      914.42     30.53 o
   0  -8   6        1.79        8.90     10.38 o
   1  -8   6     1982.32     2011.81     62.60 o
   2  -8   6     2199.57     2215.93     65.86 o
   3  -8   6     3178.38     3333.83     90.19 o
   4  -8   6      238.61      251.59     20.77 o
   5  -8   6      237.66      217.77     21.36 o
   6  -8   6      447.04      397.26     29.96 o
   7  -8   6      423.14      491.46     61.12 o
  -9  -7   6      485.89      441.46     55.48 o
  -8  -7   6      108.53      115.71     34.12 o
  -7  -7   6      496.14      529.90     29.86 o
  -6  -7   6       68.94      105.30     15.50 o
  -5  -7   6     1123.43     1241.57     50.58 o
  -4  -7   6     1738.22     1770.14     68.50 o
  -3  -7   6        4.75        7.41      7.87 o
  -2  -7   6     2276.09     2421.76     46.67 o
  -1  -7   6       27.52       53.35      9.54 o
   0  -7   6      700.62      652.00     19.12 o
   1  -7   6       54.70       30.86     10.98 o
   2  -7   6      580.08      540.56     26.11 o
   3  -7   6      518.41      496.41     20.42 o
   4  -7   6       41.89       48.06      9.09 o
   5  -7   6        4.08        2.15     16.28 o
   6  -7   6      833.57      752.86     25.20 o
   7  -7   6      725.43      638.23     45.54 o
   8  -7   6        7.91       20.67     15.28 o
  -8  -6   6     1260.26     1272.77     77.43 o
  -7  -6   6     3551.74     3508.85     84.90 o
  -6  -6   6     2529.50     2317.01     61.94 o
  -5  -6   6      916.72     1096.67     28.51 o
  -4  -6   6     1288.71     1275.71     43.08 o
  -3  -6   6     6693.87     6958.82     98.17 o
  -2  -6   6     2294.19     2416.59     40.21 o
  -1  -6   6     1527.53     1450.28     26.26 o
   0  -6   6        7.11       16.55      5.76 o
   1  -6   6     2332.62     2465.86     37.07 o
   2  -6   6     2299.10     2523.64     51.32 o
   3  -6   6      510.11      494.64     26.15 o
   4  -6   6       81.79       64.27     14.64 o
   5  -6   6      278.94      256.86     23.60 o
   6  -6   6       14.16        2.94     22.40 o
   7  -6   6      773.38      784.22     25.20 o
   8  -6   6      790.77      839.66     39.90 o
   9  -6   6      200.56      274.91     35.45 o
  -7  -5   6      156.82      144.48     19.73 o
  -6  -5   6      477.45      444.87     25.74 o
  -5  -5   6      899.41      882.64     25.13 o
  -4  -5   6     1687.27     1679.29     34.96 o
  -3  -5   6     6393.74     6052.33    145.73 o
  -2  -5   6      153.43      175.55      9.39 o
  -1  -5   6      236.03      170.23      7.98 o
   0  -5   6     3071.69     2853.32     48.94 o
   1  -5   6      204.88      167.35      7.49 o
   2  -5   6      827.02      797.51     12.54 o
   3  -5   6     2912.67     3071.79     72.83 o
   4  -5   6       64.42       49.54     12.69 o
   5  -5   6      850.38      854.60     36.02 o
   6  -5   6      279.42      286.70     24.64 o
   7  -5   6     2214.09     2043.95     67.81 o
   8  -5   6      504.33      408.62     19.95 o
   9  -5   6        2.80       12.16     19.58 o
  -6  -4   6      315.68      253.37     25.51 o
  -5  -4   6       71.23       31.05     10.20 o
  -4  -4   6       14.35       -0.21      5.43 o
  -3  -4   6     5704.15     6023.34     69.76 o
  -2  -4   6     3361.44     3409.64     43.59 o
  -1  -4   6      137.38      123.16      6.62 o
   0  -4   6     2940.71     3147.61     39.90 o
   1  -4   6     1081.11      919.87     16.88 o
   2  -4   6       43.68       47.97      4.01 o
   3  -4   6     3145.02     3070.25     70.82 o
   4  -4   6     3743.90     3666.27     90.64 o
   5  -4   6      588.35      628.69     29.33 o
   6  -4   6      428.67      578.59     56.07 o
   7  -4   6      224.30      182.38     20.45 o
   8  -4   6     1529.62     1510.46     35.12 o
   9  -4   6     1124.09     1146.64     32.35 o
  10  -4   6      214.52      175.79     20.62 o
  -8  -3   6      762.40      747.05     59.63 o
  -7  -3   6       69.24       70.36     15.97 o
  -6  -3   6        2.37        0.63      7.54 o
  -5  -3   6      166.20      222.10     13.91 o
  -4  -3   6      260.74      305.09     13.50 o
  -3  -3   6     1720.39     1495.29     23.90 o
  -2  -3   6      354.98      423.13     13.29 o
  -1  -3   6      910.58     1015.32     15.18 o
   0  -3   6      327.51      292.17      6.48 o
   1  -3   6     3003.63     3404.31     64.25 o
   2  -3   6     2093.14     1940.99     24.59 o
   3  -3   6     2150.84     2238.18     81.59 o
   4  -3   6     2905.58     2895.79     67.89 o
   5  -3   6       39.47       28.13     10.88 o
   6  -3   6     1725.39     1792.43     52.76 o
   7  -3   6     4772.81     4734.30    108.53 o
   8  -3   6       78.42       62.49     11.43 o
   9  -3   6       51.24       84.93     11.63 o
  10  -3   6       21.54       17.62      9.95 o
  11  -3   6      649.85      577.57     85.30 o
  -9  -2   6       14.99       23.44     30.56 o
  -8  -2   6      121.28      157.88     21.94 o
  -7  -2   6      441.51      426.10     38.57 o
  -6  -2   6     1963.87     1988.24     57.22 o
  -5  -2   6      410.14      424.82     29.20 o
  -4  -2   6      208.37      278.98     13.92 o
  -3  -2   6      556.80      590.59     17.55 o
  -2  -2   6      286.13      313.34     10.25 o
  -1  -2   6      164.63      190.89      8.70 o
   0  -2   6     2743.20     3032.06     34.10 o
   1  -2   6     3868.62     3703.56     42.09 o
   2  -2   6      735.21      934.49     15.75 o
   3  -2   6     3076.53     3189.34    102.36 o
   4  -2   6     8733.70     8816.83    240.91 o
   5  -2   6      962.16      957.79     33.40 o
   6  -2   6      197.25      186.75     37.53 o
   7  -2   6      235.42      186.57     19.48 o
   8  -2   6      247.91      261.38     18.95 o
   9  -2   6      450.96      490.82     19.74 o
  10  -2   6       25.80       34.47     19.99 o
  11  -2   6      159.35      131.56     15.47 o
  12  -2   6        8.55        1.92     37.68 o
  -9  -1   6       22.57        9.27     14.69 o
  -8  -1   6      449.41      606.48     36.15 o
  -7  -1   6      877.16      801.36     50.14 o
  -6  -1   6      132.74      185.29     21.39 o
  -5  -1   6       12.83       34.77      9.75 o
  -4  -1   6      357.30      432.86     17.39 o
  -3  -1   6     1507.72     1347.39     28.07 o
  -2  -1   6    10113.92     9877.43    106.55 o
  -1  -1   6     4636.29     4942.16     57.02 o
   0  -1   6       33.12       59.47      5.47 o
   1  -1   6     3816.49     3994.42     45.68 o
   2  -1   6     4590.74     4605.97     71.12 o
   3  -1   6     7805.12     8240.08    100.62 o
   4  -1   6     3919.67     4492.67    133.51 o
   5  -1   6     2730.80     3135.64    102.36 o
   6  -1   6      518.33      528.39     35.31 o
   7  -1   6     2618.62     2485.64     57.77 o
   8  -1   6      515.79      507.64     22.10 o
   9  -1   6       96.41      135.48     12.36 o
  10  -1   6      165.41      167.42     14.63 o
  11  -1   6       69.65       55.84     12.09 o
  12  -1   6      718.08      702.41     29.30 o
  -9   0   6      295.34      347.71     74.76 o
  -8   0   6       45.51       11.21     15.00 o
  -7   0   6       96.74       67.80     18.44 o
  -6   0   6      839.39      815.46     86.33 o
  -5   0   6      314.86      351.62     30.56 o
  -4   0   6     2761.69     2653.46     47.03 o
  -3   0   6      217.84      270.33     28.26 o
  -2   0   6     6357.78     6789.88     92.90 o
  -1   0   6        8.82       16.29      5.47 o
   0   0   6      403.15      498.90     16.72 o
   1   0   6    11057.18     9854.20    114.36 o
   2   0   6       28.52       27.53      3.54 o
   3   0   6      301.98      363.57     12.98 o
   4   0   6    11277.94    10804.82    138.45 o
   5   0   6       69.14      113.89      4.64 o
   6   0   6      446.95      413.00     30.92 o
   7   0   6      121.91      165.62      8.88 o
   8   0   6       60.62       46.92      7.18 o
   9   0   6      804.31      729.41     27.06 o
  10   0   6       79.22       52.84     11.63 o
  11   0   6      152.62      116.73     16.32 o
  12   0   6      311.41      268.85     23.74 o
  13   0   6      507.49      517.35    131.58 o
  -8   1   6      103.97      134.37     23.16 o
  -7   1   6     1258.33     1259.09    118.82 o
  -6   1   6     2299.31     2597.36     72.48 o
  -5   1   6     1190.16     1052.74     43.06 o
  -4   1   6       48.16       46.67     14.27 o
  -3   1   6     4443.80     4227.66     85.17 o
  -2   1   6     4531.23     4493.24     66.88 o
  -1   1   6     5438.66     5235.18    103.43 o
   0   1   6      885.78      885.57     18.54 o
   1   1   6     1561.18     1494.96     31.38 o
   2   1   6     8756.19     8577.96    100.19 o
   3   1   6       42.88       87.54      5.73 o
   4   1   6     1281.67     1249.56     20.45 o
   5   1   6        0.36        8.71      3.31 o
   6   1   6      272.84      282.52      9.18 o
   7   1   6     1476.65     1230.29     26.29 o
   8   1   6     2850.46     2733.65     49.55 o
   9   1   6      177.30      218.30     13.56 o
  10   1   6      299.05      370.37     22.61 o
  11   1   6      138.58      118.93     15.82 o
  12   1   6      354.35      380.61     27.09 o
  13   1   6      327.55      356.82     36.49 o
  -8   2   6       70.85      101.48     29.22 o
  -7   2   6       32.97       90.21     19.47 o
  -6   2   6     1071.90     1067.19     54.74 o
  -5   2   6      973.85     1049.50     44.73 o
  -4   2   6      451.97      502.29     31.76 o
  -3   2   6     1371.50     1565.37     56.97 o
  -2   2   6      888.78      783.55     22.18 o
  -1   2   6     7411.34     7730.24     99.40 o
   0   2   6        1.96        4.85      5.03 o
   1   2   6     1432.96      986.34     17.30 o
   2   2   6      595.59      435.43     11.87 o
   3   2   6     3373.38     3283.04     47.72 o
   4   2   6      265.55      221.05      8.68 o
   5   2   6        1.36        4.92      4.11 o
   6   2   6       38.68       78.81      4.98 o
   7   2   6      223.54      293.55     10.86 o
   8   2   6     3431.88     3532.56     52.87 o
   9   2   6      126.63       77.74     12.40 o
  10   2   6      759.18      815.75     31.58 o
  11   2   6     1331.64     1216.31     41.06 o
  12   2   6      355.72      302.85     24.41 o
  13   2   6      156.86      200.64     32.49 o
  -7   3   6     1290.90     1419.71     68.09 o
  -6   3   6     1983.53     2011.76     65.55 o
  -5   3   6      111.35      122.47     21.29 o
  -4   3   6       32.70        9.59     16.03 o
  -3   3   6      163.34      114.25     17.35 o
  -2   3   6     7836.13     7978.22    132.67 o
  -1   3   6     7345.82     7275.41     88.49 o
   0   3   6     2634.11     2853.86     37.25 o
   1   3   6       13.44        8.93      4.73 o
   2   3   6     3604.81     3690.33     44.51 o
   3   3   6     4128.64     5028.50     56.95 o
   4   3   6     9168.46     9249.67    120.69 o
   5   3   6      759.56      634.14     15.38 o
   6   3   6        0.35       -2.29      3.51 o
   7   3   6      467.74      571.50     13.74 o
   8   3   6     1253.12     1279.41     22.44 o
   9   3   6     1937.61     1996.53     41.48 o
  10   3   6      169.08      172.08     16.40 o
  11   3   6      799.84      748.02     31.77 o
  12   3   6       86.88       65.36     15.58 o
  13   3   6     1035.62     1199.48     45.43 o
  14   3   6      377.69      396.36     31.34 o
  -7   4   6       33.53       49.45     20.92 o
  -6   4   6      240.89      240.56     37.83 o
  -5   4   6      260.11      310.56     31.89 o
  -4   4   6      451.40      587.50     50.29 o
  -3   4   6      115.62      115.38     22.08 o
  -2   4   6       34.78       42.18     14.65 o
  -1   4   6       41.00       44.01      9.54 o
   0   4   6     1167.15     1214.14     27.87 o
   1   4   6     3289.46     3176.45     91.85 o
   2   4   6     3160.10     3112.30     42.74 o
   3   4   6     2011.22     2180.35     31.29 o
   4   4   6     1393.22     1362.50     29.06 o
   5   4   6      292.25      327.04     10.34 o
   6   4   6      593.80      646.48     16.84 o
   7   4   6     2927.33     3108.70     48.68 o
   8   4   6     8545.38     8526.21    130.87 o
   9   4   6       64.83       34.11      7.68 o
  10   4   6        8.28       14.55      7.69 o
  11   4   6     1356.99     1333.50     30.37 o
  12   4   6      642.71      631.43     31.17 o
  13   4   6      667.32      705.91     35.14 o
  14   4   6        5.10       -6.70     12.75 o
  -6   5   6     1050.54     1132.74     72.09 o
  -5   5   6      557.34      595.01     78.03 o
  -4   5   6       23.47        2.31     15.61 o
  -3   5   6        5.25       15.55     17.19 o
  -2   5   6      864.45      874.03     45.54 o
  -1   5   6     3351.75     3213.14     68.41 o
   0   5   6     2813.37     2619.55     52.05 o
   1   5   6      667.58      696.94     21.69 o
   2   5   6      248.69      252.58     15.35 o
   3   5   6      376.18      415.93     11.74 o
   4   5   6     4730.23     4988.23     63.51 o
   5   5   6     8520.99     7988.58     96.34 o
   6   5   6      924.82      932.13     23.13 o
   7   5   6       20.85       11.71     15.58 o
   8   5   6     3099.18     3132.54     73.74 o
   9   5   6     1458.33     1436.85     34.15 o
  10   5   6     1436.58     1488.45     30.91 o
  11   5   6      396.17      416.49     23.62 o
  12   5   6       17.85        7.48     11.74 o
  13   5   6      662.32      765.48     35.03 o
  14   5   6      176.88      175.13     22.34 o
  -5   6   6        0.02       18.04     18.15 o
  -4   6   6       17.52       61.81     21.95 o
  -3   6   6        4.63       28.15     33.82 o
  -2   6   6     1066.48     1086.31     45.87 o
  -1   6   6       48.40       27.11     21.81 o
   0   6   6      575.40      613.93     42.33 o
   1   6   6       30.35       37.22      9.34 o
   2   6   6     2540.11     2507.63     37.38 o
   3   6   6     2485.54     2135.50     36.58 o
   4   6   6     2137.11     2030.40     50.06 o
   5   6   6     1051.58     1158.48     25.86 o
   6   6   6      804.43      716.51     21.30 o
   7   6   6      853.06      849.87     30.25 o
   8   6   6     5820.85     6044.55    100.94 o
   9   6   6      629.72      563.85     21.85 o
  10   6   6        3.93        8.59      6.89 o
  11   6   6      910.50      876.64     46.59 o
  12   6   6      645.18      615.59     30.46 o
  13   6   6      912.28      873.31     38.18 o
  14   6   6      109.06      108.94     31.89 o
  -5   7   6     1000.57     1027.33     50.05 o
  -4   7   6      442.81      436.35     36.12 o
  -3   7   6      586.74      647.42     38.78 o
  -2   7   6       31.03       59.14     19.47 o
  -1   7   6     1390.94     1476.64     54.27 o
   0   7   6     2225.47     2126.81     65.90 o
   1   7   6      879.16      848.24     32.88 o
   2   7   6      518.86      506.94     26.04 o
   3   7   6      132.54      147.94      9.18 o
   4   7   6     2893.94     2894.26     59.65 o
   5   7   6    10724.58    10286.64    137.52 o
   6   7   6      902.03      918.50     23.73 o
   7   7   6      929.41      893.42     25.37 o
   8   7   6      853.22      779.00     30.82 o
   9   7   6     2823.13     2839.99     58.23 o
  10   7   6      220.29      183.18     20.60 o
  11   7   6       43.96       12.79      8.86 o
  12   7   6      275.87      325.75     26.31 o
  13   7   6       30.31       13.34     14.05 o
  14   7   6       30.23       39.46     24.62 o
  -4   8   6       51.52       54.43     20.13 o
  -3   8   6       47.75       75.32     21.20 o
  -2   8   6      714.37      710.64     47.62 o
  -1   8   6      194.89      231.75     27.80 o
   0   8   6      615.45      531.35     35.42 o
   1   8   6     1517.71     1718.65     72.09 o
   2   8   6       12.03        6.03     17.05 o
   3   8   6     2282.48     2243.80     53.88 o
   4   8   6     1832.99     1858.35     64.92 o
   5   8   6     1462.91     1509.30     39.91 o
   6   8   6        9.84        5.81     10.83 o
   7   8   6       21.94       31.57      9.59 o
   8   8   6     6670.61     6452.49    132.50 o
   9   8   6     3048.60     3128.69    139.59 o
  10   8   6      278.75      296.51     24.73 o
  11   8   6      113.70       67.90     15.63 o
  12   8   6       12.90       27.38     14.10 o
  13   8   6      364.28      365.71     53.11 o
  14   8   6      554.65      552.38     60.52 o
  -3   9   6      264.49      324.23     32.90 o
  -2   9   6        7.58       21.75     27.44 o
  -1   9   6      664.79      644.87     42.55 o
   0   9   6     1644.69     1667.94     59.87 o
   1   9   6      565.27      501.64     36.47 o
   2   9   6        7.48       -8.14     16.75 o
   3   9   6      366.53      414.06     32.82 o
   4   9   6      284.57      276.18     33.38 o
   5   9   6      473.89      431.89     31.33 o
   6   9   6       50.76       66.52     12.86 o
   7   9   6       16.85       18.22     10.52 o
   8   9   6       22.74       15.25     13.66 o
   9   9   6      113.01      107.06     18.18 o
  10   9   6       22.20       23.94     14.23 o
  11   9   6       55.16       67.61     16.12 o
  12   9   6      715.94      820.21     39.12 o
  13   9   6      683.28      577.63     80.70 o
  14   9   6      153.47      190.66     24.67 o
  -2  10   6      603.19      584.91     64.53 o
  -1  10   6     1897.26     1921.70     68.05 o
   0  10   6      744.83      766.98     43.24 o
   1  10   6        0.34       -7.93     16.80 o
   2  10   6       61.06       72.91     30.26 o
   3  10   6     1002.15     1102.63     47.02 o
   4  10   6      779.18      690.82     38.36 o
   5  10   6      471.14      591.30     35.40 o
   6  10   6       37.42       22.83     15.71 o
   7  10   6      130.63      120.04     24.18 o
   8  10   6      142.09      143.07     38.57 o
   9  10   6      549.23      549.07     59.48 o
  10  10   6      728.69      692.00     35.43 o
  11  10   6      221.56      249.17     25.81 o
  12  10   6       28.68        1.77     15.03 o
  13  10   6      123.03       73.11     28.78 o
  14  10   6      780.49      890.54     45.24 o
   0  11   6      995.24     1196.22    123.72 o
   1  11   6      508.96      410.58     35.54 o
   2  11   6     1435.19     1407.44     55.79 o
   3  11   6      268.50      243.92     29.01 o
   4  11   6       40.57       56.81     19.08 o
   5  11   6     1392.44     1326.36     52.10 o
   6  11   6      148.31      111.23     21.41 o
   7  11   6        1.36      -12.57     12.57 o
   8  11   6      217.60      178.31     41.24 o
   9  11   6      344.00      439.39     56.37 o
  10  11   6       87.17       64.68     21.17 o
  11  11   6        7.32       31.93     43.61 o
  12  11   6      423.41      609.09     61.41 o
  13  11   6      687.83      678.24     45.24 o
  14  11   6      272.02      257.89     29.68 o
   1  12   6      639.20      684.09     44.55 o
   2  12   6        0.02        3.96     28.78 o
   3  12   6      259.49      347.35     33.31 o
   4  12   6      683.09      610.12     42.63 o
   5  12   6     1972.54     1908.55    140.78 o
   6  12   6     1732.22     1781.33    123.27 o
   7  12   6      103.19      107.69     21.41 o
   8  12   6      263.47      266.42     52.81 o
   9  12   6     1029.00     1053.52     76.84 o
  10  12   6     1351.46     1284.80     57.67 o
  11  12   6      552.20      597.10     44.13 o
  12  12   6       82.19       79.70     25.51 o
  13  12   6       69.24      138.55     37.68 o
   3  13   6      180.96      197.91     28.58 o
   4  13   6      472.38      484.62     39.53 o
   5  13   6        2.58        5.13     17.72 o
   6  13   6      504.83      498.86     38.64 o
   7  13   6      806.00      802.12     44.04 o
   8  13   6      290.06      313.89     59.93 o
   9  13   6      786.17      789.47     80.10 o
  10  13   6       58.46       -8.01     37.68 o
  11  13   6       59.03       30.21     22.06 o
  12  13   6      685.47      829.74     56.22 o
   5  14   6      540.49      640.35    105.92 o
   6  14   6     1392.59     1474.92     62.30 o
   7  14   6      560.64      521.39     39.73 o
   8  14   6       15.81      -33.82     33.82 o
   9  14   6     1300.62     1192.96     92.27 o
  10  14   6     1977.08     1973.83    112.15 o
  -6 -12   7      375.07      298.46     32.93 o
  -5 -12   7      318.54      273.84     32.04 o
  -4 -12   7       50.41       59.34     18.69 o
  -3 -12   7      289.32      299.65     32.04 o
  -2 -12   7      651.22      585.36     38.87 o
  -1 -12   7      263.91      275.62     29.67 o
   0 -12   7       14.20       13.35     13.65 o
  -8 -11   7     1488.61     1506.26     68.83 o
  -7 -11   7       28.48       29.07     17.50 o
  -6 -11   7        1.43       -2.97     13.94 o
  -5 -11   7        5.86        9.79     14.24 o
  -4 -11   7      412.61      558.95     37.68 o
  -3 -11   7     1573.58     1447.81     61.41 o
  -2 -11   7      220.29      156.35     22.84 o
  -1 -11   7      133.93      163.77     22.55 o
   0 -11   7       16.68       30.86     14.24 o
   1 -11   7       55.88       64.97     16.32 o
   2 -11   7      687.12      676.44     38.27 o
  -8 -10   7       76.30       79.81     21.66 o
  -7 -10   7      643.14      719.75     43.61 o
  -6 -10   7      110.99       81.29     18.39 o
  -5 -10   7      408.85      421.29     33.23 o
  -4 -10   7        2.05      -10.38     10.68 o
  -3 -10   7       55.93       30.86     14.24 o
  -2 -10   7        0.13        1.48     10.98 o
  -1 -10   7        0.77       10.68     11.57 o
   0 -10   7      508.65      523.94     32.34 o
   1 -10   7      174.86      186.61     21.66 o
   2 -10   7       86.54       86.33     16.61 o
   3 -10   7        1.63       11.57     12.16 o
   4 -10   7        0.32       22.25     13.65 o
  -8  -9   7     1308.09     1317.57     61.41 o
  -7  -9   7      410.36      416.25     33.53 o
  -6  -9   7        1.17       -5.34     11.27 o
  -5  -9   7      397.80      343.26     31.45 o
  -4  -9   7      311.15      359.28     28.18 o
  -3  -9   7       42.49       47.37     11.19 o
  -2  -9   7      270.77      182.46     21.95 o
  -1  -9   7     2803.86     3035.36     92.27 o
   0  -9   7       80.29       97.31     16.32 o
   1  -9   7       58.93       38.57     12.16 o
   2  -9   7      137.79      160.51     18.69 o
   3  -9   7      961.55      935.44     39.16 o
   4  -9   7     1497.77     1596.75     54.59 o
   5  -9   7      127.60      138.25     18.99 o
  -8  -8   7       69.23       72.39     20.17 o
  -7  -8   7      136.15      199.37     26.11 o
  -6  -8   7        3.98        6.53     12.16 o
  -5  -8   7       45.31       29.07     13.65 o
  -4  -8   7     1002.55      999.82     45.99 o
  -3  -8   7       32.54       55.24     11.46 o
  -2  -8   7      321.99      242.56     18.12 o
  -1  -8   7      546.30      583.28     31.45 o
   0  -8   7      120.57      174.45     19.28 o
   1  -8   7      536.94      561.03     28.78 o
   2  -8   7     1214.25     1230.64     43.61 o
   3  -8   7        6.98        6.23     10.09 o
   4  -8   7      167.14      162.88     16.32 o
   5  -8   7      125.63      131.73     16.32 o
   6  -8   7      100.67       87.52     16.32 o
   7  -8   7      477.59      520.09     32.34 o
  -8  -7   7      282.38      209.46     40.94 o
  -7  -7   7     2235.42     2094.58     78.32 o
  -6  -7   7     1695.74     1864.06     70.91 o
  -5  -7   7     2538.00     2610.81     86.63 o
  -4  -7   7      316.86      200.82     15.67 o
  -3  -7   7     2474.76     2580.10     52.52 o
  -2  -7   7     2167.97     1806.79     47.41 o
  -1  -7   7     2234.24     2328.35     54.86 o
   0  -7   7     1423.25     1423.19     49.55 o
   1  -7   7      267.28      276.51     20.47 o
   2  -7   7     4069.74     4059.81    104.14 o
   3  -7   7     1182.61     1260.61     39.76 o
   4  -7   7     1859.60     1910.54     97.91 o
   5  -7   7      235.05      267.31     38.87 o
   6  -7   7        0.01      -10.45     18.54 o
   7  -7   7      998.87     1048.64     30.54 o
   8  -7   7      292.36      240.92     26.85 o
  -7  -6   7      558.04      444.77     28.66 o
  -6  -6   7      236.59      193.71     19.87 o
  -5  -6   7       33.02       44.21     14.54 o
  -4  -6   7     4186.78     4002.65     84.31 o
  -3  -6   7     5568.22     5641.06    111.28 o
  -2  -6   7     1548.22     1590.68     36.82 o
  -1  -6   7       77.82       76.55     12.02 o
   0  -6   7      682.64      828.62     21.73 o
   1  -6   7     2296.56     2145.92    102.80 o
   2  -6   7     1422.03     1467.99     43.91 o
   3  -6   7      815.14      833.26     23.96 o
   4  -6   7      292.24      340.77     25.66 o
   5  -6   7      201.14      198.44     21.41 o
   6  -6   7     1172.10     1160.35     45.60 o
   7  -6   7      722.09      712.74     37.33 o
   8  -6   7      502.22      621.71     38.28 o
   9  -6   7        1.54       13.20     11.69 o
  -6  -5   7     2361.79     2525.24     67.15 o
  -5  -5   7     1172.16     1351.21     44.36 o
  -4  -5   7      687.43      612.69     21.32 o
  -3  -5   7     1937.03     2084.93     42.08 o
  -2  -5   7     2427.85     2326.99     40.06 o
  -1  -5   7     7513.97     7291.55     98.33 o
   0  -5   7      973.96     1030.72     24.39 o
   1  -5   7      357.28      327.82     15.25 o
   2  -5   7      522.59      375.87     14.43 o
   3  -5   7      983.36     1039.99     40.20 o
   4  -5   7     1814.32     1870.78     53.81 o
   5  -5   7      197.27      263.90     23.31 o
   6  -5   7      229.43      205.22     33.38 o
   7  -5   7       23.50       52.04     14.92 o
   8  -5   7      525.95      464.23     19.03 o
   9  -5   7      375.90      353.87     19.77 o
  -6  -4   7       11.46       10.98     13.35 o
  -5  -4   7       79.79      109.77     18.10 o
  -4  -4   7      302.95      217.22     16.54 o
  -3  -4   7     3266.09     3412.37     79.40 o
  -2  -4   7     4295.99     4747.94     79.05 o
  -1  -4   7       33.76       40.60      5.23 o
   0  -4   7       40.17       94.51      5.76 o
   1  -4   7      819.24      863.95     20.21 o
   2  -4   7     1285.86     1167.29     18.37 o
   3  -4   7     5010.44     5139.21     81.97 o
   4  -4   7      132.36      121.91     15.25 o
   5  -4   7      243.66      223.51     20.94 o
   6  -4   7      661.68      572.86     29.89 o
   7  -4   7      108.25      114.36     20.03 o
   8  -4   7     1164.74     1374.93     50.24 o
   9  -4   7      357.95      326.94     26.50 o
  10  -4   7        0.11       -6.35     10.73 o
  -5  -3   7      151.80      189.58     23.73 o
  -4  -3   7      876.93      766.48     23.94 o
  -3  -3   7     1392.17     1316.45     49.28 o
  -2  -3   7     1826.95     1928.42     30.46 o
  -1  -3   7      189.15      124.66      7.35 o
   0  -3   7      615.22      605.13     11.35 o
   1  -3   7     2051.19     2146.53     33.13 o
   2  -3   7      158.68       99.35      6.49 o
   3  -3   7       59.14       73.21      8.10 o
   4  -3   7      455.66      557.76     40.94 o
   5  -3   7      581.93      706.31     29.86 o
   6  -3   7     1150.63     1097.02     39.84 o
   7  -3   7      113.73       85.68     16.23 o
   8  -3   7        0.37        4.69     11.01 o
   9  -3   7      575.29      544.75     32.88 o
  10  -3   7       40.79       29.23     10.15 o
  11  -3   7      519.39      560.48     37.19 o
  -6  -2   7      506.00      579.84     51.18 o
  -5  -2   7        0.83       -4.59      8.11 o
  -4  -2   7      431.19      349.00     16.00 o
  -3  -2   7      769.60      783.13     25.97 o
  -2  -2   7      654.31      850.71     18.55 o
  -1  -2   7     1128.87      990.69     19.46 o
   0  -2   7     2264.23     2277.09     32.71 o
   1  -2   7      234.95      183.71      8.37 o
   2  -2   7      316.06      360.18      9.10 o
   3  -2   7     5086.23     5207.51     59.89 o
   4  -2   7      770.22      660.12     40.35 o
   5  -2   7     2360.68     2351.51     86.93 o
   6  -2   7        1.04       10.38     14.83 o
   7  -2   7      383.21      288.95     23.27 o
   8  -2   7     1476.90     1632.83     34.02 o
   9  -2   7      464.26      595.12     20.31 o
  10  -2   7      836.31      763.83     25.97 o
  11  -2   7      145.90      178.46     16.54 o
  12  -2   7      669.52      599.61     27.39 o
  -8  -1   7       22.16       31.44     19.43 o
  -7  -1   7       39.96       30.80     14.80 o
  -6  -1   7     3026.62     3515.37     86.84 o
  -5  -1   7      123.85      149.70     24.18 o
  -4  -1   7        0.80       -7.28      7.28 o
  -3  -1   7        5.55       15.85      9.59 o
  -2  -1   7       21.64       37.86     10.84 o
  -1  -1   7     1102.69     1172.54     21.97 o
   0  -1   7      831.66      584.41     14.52 o
   1  -1   7       97.79      148.73      8.79 o
   2  -1   7      282.59      344.12      8.37 o
   3  -1   7      277.04      307.28      9.20 o
   4  -1   7       10.61       36.01      3.25 o
   5  -1   7      682.75      645.80     19.35 o
   6  -1   7     1577.73     1608.99     62.01 o
   7  -1   7      508.09      388.05     19.58 o
   8  -1   7      948.46      899.46     25.92 o
   9  -1   7       13.27       13.61      7.94 o
  10  -1   7       35.39       27.45     10.32 o
  11  -1   7      318.29      320.45     23.88 o
  12  -1   7      364.48      401.42     26.73 o
  -8   0   7       90.13       77.87     37.98 o
  -7   0   7      697.79      729.23     39.30 o
  -6   0   7      465.02      439.93     32.69 o
  -5   0   7      772.84      774.86     37.49 o
  -4   0   7      454.07      637.33     24.13 o
  -3   0   7        1.14        2.79      9.16 o
  -2   0   7     3008.18     3311.01     53.33 o
  -1   0   7     1020.33     1060.70     24.06 o
   0   0   7     4106.07     3763.61     50.53 o
   1   0   7     1895.02     1989.66     30.38 o
   2   0   7       82.90      160.00      7.54 o
   3   0   7    11773.20    11386.24    129.16 o
   4   0   7     6350.88     6344.16     72.37 o
   5   0   7      613.10      412.09      9.53 o
   6   0   7      141.14       61.09      4.23 o
   7   0   7      178.38      163.48      8.87 o
   8   0   7     3461.27     3341.30     69.60 o
   9   0   7     1470.11     1541.13     41.44 o
  10   0   7      216.44      182.72     39.16 o
  11   0   7        1.55       -9.41      9.41 o
  12   0   7       73.25       56.88     14.52 o
  13   0   7      426.27      377.08     36.20 o
  -8   1   7       81.01      125.23     56.52 o
  -7   1   7        2.90       27.03     17.16 o
  -6   1   7      235.70      315.64     40.94 o
  -5   1   7      518.40      636.97     40.79 o
  -4   1   7      192.73      205.18     24.41 o
  -3   1   7     1432.85     1297.18     30.66 o
  -2   1   7      250.53      308.14     15.61 o
  -1   1   7      472.74      503.17     17.49 o
   0   1   7      339.55      509.47     18.67 o
   1   1   7     2536.58     2552.80     37.10 o
   2   1   7     3232.86     3314.97     44.88 o
   3   1   7      951.32     1004.32     19.80 o
   4   1   7        0.14       -0.95      3.14 o
   5   1   7       17.29       18.46      5.89 o
   6   1   7     3734.81     3862.63     78.54 o
   7   1   7     3530.82     3609.33     60.28 o
   8   1   7      511.85      411.07     30.03 o
   9   1   7      333.97      290.10     18.49 o
  10   1   7      259.71      217.24     17.71 o
  11   1   7        0.66       -1.08      9.17 o
  12   1   7      632.38      827.09     35.13 o
  13   1   7      310.00      235.00     23.74 o
  -7   2   7      454.57      544.57     39.78 o
  -6   2   7     2273.68     2254.38     69.33 o
  -5   2   7     1471.97     1467.26     52.54 o
  -4   2   7     1876.92     2085.41     62.72 o
  -3   2   7      387.07      445.54     31.89 o
  -2   2   7     3189.86     3245.11     63.68 o
  -1   2   7     7402.28     7355.93    122.00 o
   0   2   7     7493.08     7231.68    133.78 o
   1   2   7     1064.35     1362.37     25.20 o
   2   2   7      380.13      266.15      9.72 o
   3   2   7     8410.37     8120.14     97.01 o
   4   2   7     6443.09     6425.27     86.38 o
   5   2   7     5496.45     5212.17     71.22 o
   6   2   7      136.12      166.06      6.61 o
   7   2   7        4.95       -2.25      4.22 o
   8   2   7     2130.03     2229.80     36.46 o
   9   2   7     1164.19     1332.37     38.88 o
  10   2   7     1559.61     1505.60     43.90 o
  11   2   7       32.57       36.05     11.61 o
  12   2   7      182.98      164.26     22.10 o
  13   2   7      172.51      164.96     20.40 o
  -7   3   7       92.72      153.18     25.07 o
  -6   3   7        0.53       13.17     18.69 o
  -5   3   7      321.28      383.32     34.12 o
  -4   3   7       38.49       31.15     24.18 o
  -3   3   7     1022.67     1046.92     44.14 o
  -2   3   7     4133.08     3766.34     85.09 o
  -1   3   7      504.44      510.10     19.94 o
   0   3   7     1523.85     1312.28     29.14 o
   1   3   7      871.42      804.61     21.28 o
   2   3   7      562.92      687.34     15.07 o
   3   3   7     1926.90     1754.41     25.63 o
   4   3   7     1091.83     1395.58     24.21 o
   5   3   7      394.16      471.29     13.73 o
   6   3   7       78.02       84.45      7.75 o
   7   3   7     1740.39     1782.98     28.49 o
   8   3   7     1513.91     1676.98     26.83 o
   9   3   7     3859.70     3834.88     67.20 o
  10   3   7       48.65       54.85     15.93 o
  11   3   7        8.04       -3.89      9.27 o
  12   3   7      595.61      699.41     32.29 o
  13   3   7      860.44      918.99     39.62 o
  14   3   7      377.85      335.55     37.98 o
  -6   4   7      586.24      518.26     38.67 o
  -5   4   7     1760.71     1940.85    135.73 o
  -4   4   7      516.06      533.38     48.80 o
  -3   4   7      848.44      968.36     43.50 o
  -2   4   7     1684.69     1749.50     64.23 o
  -1   4   7     6089.35     5892.23     88.02 o
   0   4   7     6969.98     6817.66     97.53 o
   1   4   7      704.91      596.05     24.41 o
   2   4   7      625.36      486.78     14.17 o
   3   4   7     6092.31     6353.24     72.28 o
   4   4   7     3963.19     3591.22     44.62 o
   5   4   7        6.93        5.83      4.63 o
   6   4   7       41.83       60.66      6.89 o
   7   4   7      484.77      492.19     23.72 o
   8   4   7        4.22        0.36      5.24 o
   9   4   7      471.94      481.22     16.49 o
  10   4   7      988.85     1015.05     29.09 o
  11   4   7      376.95      358.03     19.41 o
  12   4   7     1108.08     1175.63     59.75 o
  13   4   7       48.03       21.75     13.56 o
  14   4   7      125.14      107.24     19.09 o
  -6   5   7      406.12      513.44     39.75 o
  -5   5   7        0.10        6.78     15.82 o
  -4   5   7       44.59       26.19     18.16 o
  -3   5   7     1176.06     1219.33     50.19 o
  -2   5   7      806.85      801.01     63.34 o
  -1   5   7       92.82      106.40     22.60 o
   0   5   7       17.19       26.52      9.58 o
   1   5   7      677.93      660.92     22.28 o
   2   5   7     2420.33     2515.04     43.56 o
   3   5   7       14.10       10.64      4.91 o
   4   5   7     1204.10     1058.12     23.07 o
   5   5   7     1214.32     1285.35     23.70 o
   6   5   7       95.23       21.28      6.50 o
   7   5   7     1387.38     1205.37     29.58 o
   8   5   7       82.59       60.19      7.98 o
   9   5   7     1802.72     1815.54     35.14 o
  10   5   7      509.13      599.74     23.56 o
  11   5   7        9.08       13.43      7.24 o
  12   5   7      383.71      423.82     48.99 o
  13   5   7     1269.11     1262.17     44.95 o
  14   5   7      832.94      834.07     39.87 o
  -5   6   7     1691.78     1889.20    108.59 o
  -4   6   7      538.02      421.71     35.42 o
  -3   6   7      202.03      253.01     28.68 o
  -2   6   7       12.94       -3.66     15.89 o
  -1   6   7      505.71      481.39     90.64 o
   0   6   7     4464.30     4314.17    121.20 o
   1   6   7      706.65      673.39     30.73 o
   2   6   7      324.96      295.34     28.86 o
   3   6   7        9.23        8.95      5.33 o
   4   6   7      346.21      344.00     17.96 o
   5   6   7     2493.68     2585.63     39.34 o
   6   6   7     1693.61     1760.92     40.69 o
   7   6   7     1650.71     1646.27     45.40 o
   8   6   7       64.00       76.39     12.68 o
   9   6   7      176.49      196.74     14.62 o
  10   6   7     1502.88     1639.31     39.26 o
  11   6   7      323.07      311.03     23.33 o
  12   6   7      247.97      188.53     34.42 o
  13   6   7        1.60       -0.63     11.53 o
  14   6   7       16.47       13.35     13.50 o
  -4   7   7        2.84       34.12     19.61 o
  -3   7   7       26.83       48.56     19.61 o
  -2   7   7      239.02      296.35     35.75 o
  -1   7   7      379.88      370.13     32.36 o
   0   7   7      270.26      212.23     43.46 o
   1   7   7      810.28      786.18     49.40 o
   2   7   7      877.11      777.04     46.98 o
   3   7   7      257.11      174.95     22.82 o
   4   7   7     3507.76     3625.51     51.93 o
   5   7   7     2495.64     2591.76     53.80 o
   6   7   7     3270.06     3072.40     63.72 o
   7   7   7      591.86      571.43     23.84 o
   8   7   7     1695.12     1667.88     47.90 o
   9   7   7     3887.57     3770.98     71.66 o
  10   7   7     1278.96     1295.52     40.93 o
  11   7   7      238.67      279.21     18.96 o
  12   7   7        0.93       -9.83      9.83 o
  13   7   7      807.18      729.52     35.15 o
  14   7   7      892.18      933.97     45.99 o
  -3   8   7      145.10      176.75     26.60 o
  -2   8   7        5.45       26.53     37.09 o
  -1   8   7        0.09       14.46     18.96 o
   0   8   7       53.46       82.06     35.16 o
   1   8   7      200.20      263.25     28.57 o
   2   8   7     2031.63     1846.03     61.16 o
   3   8   7      553.83      543.89     36.16 o
   4   8   7      442.59      426.51     22.62 o
   5   8   7      476.07      482.34     19.85 o
   6   8   7      645.12      678.15     35.56 o
   7   8   7     1975.54     2031.68     48.59 o
   8   8   7      278.56      296.78     26.18 o
   9   8   7        6.30       18.99     16.32 o
  10   8   7      683.47      654.63     55.78 o
  11   8   7        3.53      -10.03     10.03 o
  12   8   7       40.49        4.97     17.21 o
  13   8   7      657.04      665.69     35.48 o
  14   8   7      146.81      103.89     20.56 o
  -2   9   7        6.95       65.76     56.52 o
  -1   9   7     1219.34     1290.79     55.05 o
   0   9   7     1124.21     1146.78     51.17 o
   1   9   7      562.30      564.77     60.67 o
   2   9   7      462.88      301.22     30.12 o
   3   9   7      175.16      227.63     26.78 o
   4   9   7     2001.68     2113.80     66.07 o
   5   9   7     4945.09     4700.46    109.57 o
   6   9   7     1238.35     1086.25     34.04 o
   7   9   7      965.31      884.34     78.62 o
   8   9   7     1188.17     1229.74     45.98 o
   9   9   7     1971.04     2057.19     62.08 o
  10   9   7      953.26      999.75     41.24 o
  11   9   7       12.54        3.94     13.53 o
  12   9   7      126.48      123.74     19.85 o
  13   9   7       63.44       58.43     25.81 o
  14   9   7      537.57      555.38     44.35 o
  -1  10   7      118.11      129.58     25.44 o
   0  10   7       63.30       70.38     21.79 o
   1  10   7      302.36      392.44     36.25 o
   2  10   7     1550.38     1477.57     57.56 o
   3  10   7     2699.75     2562.27    160.21 o
   4  10   7      252.67      296.34     29.58 o
   5  10   7      128.44      157.23     23.53 o
   6  10   7       43.25       40.02     16.60 o
   7  10   7      594.08      567.85     62.90 o
   8  10   7      718.37      774.56     38.32 o
   9  10   7      649.81      706.80     36.50 o
  10  10   7        0.53        6.23     11.56 o
  11  10   7      679.17      760.86     38.11 o
  12  10   7       29.10        9.78     15.50 o
  13  10   7      465.69      491.02     35.61 o
  14  10   7      254.16      256.21     27.61 o
   0  11   7     1544.01     1521.93     62.30 o
   1  11   7      686.74      781.67     77.73 o
   2  11   7       11.39        6.41     17.49 o
   3  11   7      147.04       69.80     26.11 o
   4  11   7     1309.88     1338.04     95.83 o
   5  11   7     1028.12     1103.81     48.35 o
   6  11   7     1641.86     1476.03     76.84 o
   7  11   7        2.01      -30.26     30.26 o
   8  11   7       49.64       22.84     33.23 o
   9  11   7       30.10        7.42     33.53 o
  10  11   7      829.32      680.29     60.82 o
  11  11   7      998.22     1052.03     52.01 o
  12  11   7      108.07       65.23     19.03 o
  13  11   7        9.86       37.67     18.20 o
  14  11   7      705.40      712.93     54.89 o
   2  12   7      372.58      390.51     36.91 o
   3  12   7     1335.14     1227.91     55.17 o
   4  12   7      245.29      291.49     31.54 o
   5  12   7      170.74      158.62     25.83 o
   6  12   7      345.55      323.01     39.16 o
   7  12   7        3.96       22.84     35.90 o
   8  12   7      319.21      292.23     54.89 o
   9  12   7      521.59      414.47     59.63 o
  10  12   7      527.56      550.05     65.27 o
  11  12   7        8.80       25.43     19.57 o
  12  12   7        7.18       27.96     23.14 o
  13  12   7      346.12      429.60     54.89 o
   4  13   7       46.30       70.53     22.86 o
   5  13   7      198.24      229.49     30.59 o
   6  13   7     1370.20     1359.23     57.68 o
   7  13   7      226.99      272.06     58.74 o
   8  13   7       67.01       67.05     45.39 o
   9  13   7       37.73       90.79     46.88 o
  10  13   7      179.55      136.18     45.69 o
  11  13   7      871.06      798.49     72.98 o
  12  13   7      206.10      223.86     33.47 o
   7  14   7       49.61       33.53     44.80 o
   8  14   7       69.20       31.15     43.32 o
   9  14   7      751.19      640.84     77.14 o
  10  14   7     1310.23     1348.72     96.13 o
  -5 -12   8       94.61       95.53     22.25 o
  -4 -12   8       31.95       35.90     16.61 o
  -3 -12   8      376.37      335.85     33.82 o
  -2 -12   8      889.17      975.20     50.44 o
  -1 -12   8      438.93      457.19     33.53 o
  -6 -11   8      103.35       94.64     21.66 o
  -5 -11   8      300.02      317.45     32.93 o
  -4 -11   8     1060.35     1014.06     51.62 o
  -3 -11   8      244.22      187.50     25.51 o
  -2 -11   8      159.16      145.67     22.84 o
  -1 -11   8      195.73      188.39     24.33 o
   0 -11   8       40.24       18.99     13.35 o
   1 -11   8      212.05      241.20     25.51 o
   2 -11   8       19.28        9.20     12.76 o
  -7 -10   8     1032.53     1081.11     56.96 o
  -6 -10   8      369.75      348.90     34.12 o
  -5 -10   8      301.08      263.45     29.67 o
  -4 -10   8      127.52      104.14     20.17 o
  -3 -10   8     1803.33     1449.30     60.23 o
  -2 -10   8     2136.02     2305.23     79.51 o
  -1 -10   8      584.63      609.98     35.31 o
   0 -10   8       89.96      102.65     18.39 o
   1 -10   8      367.97      348.90     26.11 o
   2 -10   8      183.19      167.63     20.47 o
   3 -10   8      101.12       82.77     15.72 o
   4 -10   8       49.46       78.92     15.43 o
  -8  -9   8      115.72      127.28     23.73 o
  -7  -9   8      201.44      272.65     32.64 o
  -6  -9   8      107.40      123.12     21.95 o
  -5  -9   8      358.70      414.17     32.64 o
  -4  -9   8      649.48      711.45     40.35 o
  -3  -9   8      246.76      243.58     26.40 o
  -2  -9   8      358.02      383.91     28.18 o
  -1  -9   8      430.34      491.01     31.45 o
   0  -9   8     1374.03     1118.50     46.28 o
   1  -9   8     1771.11     1738.86     59.63 o
   2  -9   8        3.33        6.82     10.38 o
   4  -9   8       29.20       24.62     11.87 o
   5  -9   8        3.16       21.36     12.16 o
  -7  -8   8     1945.33     2014.78     78.32 o
  -6  -8   8     1425.62     1394.41     61.12 o
  -5  -8   8      650.50      486.86     33.53 o
  -4  -8   8        8.81        7.42     11.27 o
  -3  -8   8      108.53       65.22     12.47 o
  -2  -8   8     1482.61     1628.79     60.23 o
  -1  -8   8     1170.65     1153.50     46.88 o
   0  -8   8     1144.75     1103.36     44.50 o
   1  -8   8        0.13       -1.48      9.20 o
   2  -8   8        9.19       10.38      9.49 o
   3  -8   8     1275.63     1275.44     43.32 o
   4  -8   8     1788.98     1874.44     55.48 o
   5  -8   8      563.62      576.46     27.29 o
   6  -8   8        0.43      -25.22     25.22 o
  -7  -7   8      305.68      334.66     33.82 o
  -6  -7   8       32.23       44.21     15.13 o
  -5  -7   8       97.26       75.95     18.39 o
  -4  -7   8      925.31     1006.70     37.33 o
  -3  -7   8      632.82      632.37     27.30 o
  -2  -7   8      254.93      296.52     19.32 o
  -1  -7   8        0.41        2.94      7.85 o
   0  -7   8     1292.50     1385.51     49.84 o
   1  -7   8      207.01      173.56     17.80 o
   2  -7   8     1393.93     1440.69     46.58 o
   3  -7   8     2367.10     2230.46     61.71 o
   4  -7   8      904.18     1131.85     35.01 o
   5  -7   8       68.47       59.93     29.67 o
   6  -7   8      761.59      677.62     57.26 o
   7  -7   8     1378.00     1396.49     78.62 o
  -7  -6   8      623.57      746.16     43.91 o
  -6  -6   8     1468.46     1373.35     59.34 o
  -5  -6   8     2254.08     1845.96     69.13 o
  -4  -6   8      195.37      199.23     19.90 o
  -3  -6   8      427.38      320.83     19.89 o
  -2  -6   8     1326.06     1405.44     47.89 o
  -1  -6   8       98.51      135.48     13.54 o
   0  -6   8     1087.42     1053.75     30.96 o
   1  -6   8     1444.73     1633.54     52.22 o
   2  -6   8        2.42       -7.71      7.71 o
   3  -6   8        4.74        8.60      7.42 o
   4  -6   8      754.40      708.78     53.40 o
   5  -6   8     2390.56     2448.23    102.06 o
   6  -6   8      964.63      814.40     57.56 o
   7  -6   8       11.67       28.71     15.04 o
   8  -6   8      340.18      310.14     30.21 o
  -6  -5   8      131.56      193.73     25.81 o
  -5  -5   8       66.00       66.88     27.44 o
  -4  -5   8      109.99       67.22     14.31 o
  -3  -5   8      136.82      144.32     13.80 o
  -2  -5   8     2941.31     2916.97     56.33 o
  -1  -5   8     1146.14     1016.55     26.08 o
   0  -5   8     1208.84     1253.44     29.12 o
   1  -5   8      268.93      193.34     11.35 o
   2  -5   8     1450.93     1819.26     52.51 o
   3  -5   8     3959.76     3847.47     76.34 o
   4  -5   8     1642.58     1771.49     81.59 o
   5  -5   8      134.93      159.90     18.96 o
   6  -5   8      704.95      781.26     36.06 o
   7  -5   8     1417.28     1415.17     51.32 o
   8  -5   8     2067.54     2139.53     68.08 o
   9  -5   8      354.77      325.51     31.15 o
  -6  -4   8     1078.42      987.06     49.55 o
  -5  -4   8      168.22      169.70     22.84 o
  -4  -4   8      690.29      660.42     36.49 o
  -3  -4   8      626.24      725.18     26.12 o
  -2  -4   8      263.72      260.08     15.42 o
  -1  -4   8     1442.22     1570.05     29.79 o
   0  -4   8      287.69      244.91     13.10 o
   1  -4   8      617.41      569.43     17.32 o
   2  -4   8     1856.85     2001.15     36.28 o
   3  -4   8        4.19       -5.11      5.11 o
   4  -4   8     1465.26     1476.30     70.61 o
   5  -4   8     2250.08     2170.83     90.49 o
   6  -4   8       51.78       85.67     16.38 o
   7  -4   8      318.88      349.06     27.48 o
   8  -4   8        0.41       -4.42     11.31 o
   9  -4   8      139.64      139.00     12.27 o
  10  -4   8      191.67      215.50     16.38 o
  -5  -3   8      681.45      780.87     41.83 o
  -4  -3   8      137.17       90.19     17.80 o
  -3  -3   8      321.47      308.37     20.83 o
  -2  -3   8     3524.87     3424.10     63.43 o
  -1  -3   8     3446.02     3221.75     48.60 o
   0  -3   8     1194.67     1288.44     23.42 o
   1  -3   8       74.91       99.92      7.97 o
   2  -3   8     4105.83     4219.48     60.64 o
   3  -3   8     1292.73     1285.52     19.52 o
   4  -3   8      602.88      580.91     42.43 o
   5  -3   8       40.40       59.93     21.36 o
   6  -3   8       37.11       35.01     20.47 o
   7  -3   8       67.07       81.59     23.73 o
   8  -3   8      166.72      172.67     29.96 o
   9  -3   8      664.72      544.93     18.55 o
  10  -3   8      181.64      214.50     30.98 o
  11  -3   8        7.95       -5.55     11.32 o
  -5  -2   8     1973.68     1767.34     67.35 o
  -4  -2   8      861.64      891.18     40.05 o
  -3  -2   8     1315.11     1484.22     35.70 o
  -2  -2   8        0.85        8.61      7.81 o
  -1  -2   8     1186.90     1279.42     26.31 o
   0  -2   8     3394.47     3729.22     50.13 o
   1  -2   8     4043.71     4376.01     55.28 o
   2  -2   8      475.18      389.49     13.90 o
   3  -2   8     2088.65     2341.18     35.02 o
   4  -2   8      471.64      495.80     10.46 o
   5  -2   8     1278.60     1268.91     60.82 o
   6  -2   8       49.93       67.64     20.77 o
   7  -2   8        1.05        9.20     17.50 o
   8  -2   8       70.70       68.53     22.25 o
   9  -2   8      687.16      695.85     23.33 o
  10  -2   8       11.69        2.63     20.77 o
  11  -2   8        1.24       16.25     11.30 o
  -6  -1   8     1208.36     1319.05     65.57 o
  -5  -1   8      410.72      491.31     37.38 o
  -4  -1   8      611.31      541.94     25.77 o
  -3  -1   8       23.40        2.41      9.24 o
  -2  -1   8     2683.57     2603.08     52.06 o
  -1  -1   8     5964.06     5421.37     78.43 o
   0  -1   8     1933.57     2293.00     38.66 o
   1  -1   8      750.36      777.70     16.59 o
   2  -1   8     1581.35     1575.35     22.42 o
   3  -1   8     2606.02     2726.53     40.70 o
   4  -1   8     3003.74     3125.67     59.49 o
   5  -1   8      812.12      902.30     15.42 o
   6  -1   8        0.32       -3.51      3.72 o
   7  -1   8       38.99       41.57      6.53 o
   8  -1   8      103.26      143.67     22.55 o
   9  -1   8      755.20      730.06     36.94 o
  10  -1   8      694.83      598.25     26.40 o
  11  -1   8      380.93      442.54     30.11 o
  12  -1   8       54.83       40.30     13.89 o
  -7   0   8      557.55      442.35     46.28 o
  -6   0   8        1.48       23.14     17.50 o
  -5   0   8     1735.98     1613.62     66.75 o
  -4   0   8      776.35      764.68     37.34 o
  -3   0   8      483.52      555.97     24.41 o
  -2   0   8       23.57       -1.09     10.98 o
  -1   0   8        0.95        6.15      8.16 o
   0   0   8     1874.57     2086.94     33.14 o
   1   0   8      556.49      440.24     13.31 o
   2   0   8     5140.18     4384.74     51.98 o
   3   0   8      131.84      130.07      6.19 o
   4   0   8     3046.59     2954.02     43.22 o
   5   0   8       72.15       31.61      4.47 o
   6   0   8        0.16        2.08      4.01 o
   7   0   8     1328.45     1223.50     25.35 o
   8   0   8     2018.90     2253.41     50.98 o
   9   0   8     1080.63      995.04     30.77 o
  10   0   8       41.00       46.60     10.42 o
  11   0   8       21.84       11.25     10.26 o
  12   0   8      628.84      585.38     29.35 o
  13   0   8      287.62      262.74     24.12 o
  -7   1   8      265.40      285.29     32.64 o
  -6   1   8     1326.28     1409.81     53.56 o
  -5   1   8     1898.84     2099.55     64.29 o
  -4   1   8     1148.40     1080.98     74.62 o
  -3   1   8      496.49      387.62     20.61 o
  -2   1   8      274.91      230.61     15.43 o
  -1   1   8     3052.49     2798.85     48.42 o
   0   1   8      156.14      114.26     11.43 o
   1   1   8     5380.52     5536.52     77.49 o
   2   1   8      242.55      275.13     11.80 o
   3   1   8      796.13      651.03     15.06 o
   4   1   8      258.12      279.45      9.89 o
   5   1   8     5935.57     6660.79    102.39 o
   6   1   8     5816.63     5859.46     78.28 o
   7   1   8      292.05      213.05     11.46 o
   8   1   8      341.00      320.98     16.36 o
   9   1   8     1913.23     1839.43     47.00 o
  10   1   8      868.35      792.57     29.46 o
  11   1   8      281.78      411.71     23.97 o
  12   1   8       82.23       56.99     13.83 o
  13   1   8      211.89      210.12     22.07 o
  -7   2   8        4.32       22.70     19.73 o
  -6   2   8      174.11      168.02     24.07 o
  -5   2   8       71.91       96.37     20.30 o
  -4   2   8      245.97      255.70     26.79 o
  -3   2   8     2019.50     1896.32     71.35 o
  -2   2   8      236.06      279.01     18.59 o
  -1   2   8       85.32      114.28     12.28 o
   0   2   8      240.75      227.42     13.85 o
   1   2   8      367.74      278.13     13.56 o
   2   2   8     2804.74     2760.35     39.61 o
   3   2   8      193.42      169.11      9.31 o
   4   2   8     2585.50     2353.24     38.27 o
   5   2   8     2203.70     2265.47     36.39 o
   6   2   8       33.00       29.19      5.31 o
   7   2   8      770.80      686.08     16.91 o
   8   2   8     4969.25     5191.26     72.85 o
   9   2   8     5883.58     6250.82    159.91 o
  10   2   8        1.30        7.81      9.46 o
  11   2   8        4.91       19.06      9.91 o
  12   2   8      609.57      594.55     51.47 o
  13   2   8      246.78      150.41     19.81 o
  -6   3   8      752.37      735.38     42.85 o
  -5   3   8      662.77      793.13     82.77 o
  -4   3   8       98.97      164.57     24.22 o
  -3   3   8     1560.81     1402.85     52.08 o
  -2   3   8     1214.11     1339.50     50.55 o
  -1   3   8     4582.62     4467.34    137.87 o
   0   3   8     5969.16     5833.20     85.94 o
   1   3   8      872.90      810.11     28.98 o
   2   3   8     1496.19     1443.62     25.95 o
   3   3   8      259.06      214.18     10.26 o
   4   3   8      894.39      915.94     23.50 o
   5   3   8     4766.40     4844.32     69.66 o
   6   3   8     2464.06     2425.20     39.71 o
   7   3   8        1.62       -0.74      4.03 o
   8   3   8       63.20       60.67      8.65 o
   9   3   8     1515.98     1449.98     33.25 o
  10   3   8      569.01      542.46     19.97 o
  11   3   8      983.28      937.43     35.36 o
  12   3   8       25.04       34.09     12.26 o
  13   3   8       37.01       47.06     14.28 o
  14   3   8       35.09       34.12     20.17 o
  -6   4   8       75.17       48.34     21.81 o
  -5   4   8       95.54      125.70     23.02 o
  -4   4   8       84.93      151.01     24.22 o
  -3   4   8      108.40      115.81     30.86 o
  -2   4   8     2331.56     2198.04     78.47 o
  -1   4   8     2224.71     2284.07     68.44 o
   0   4   8      174.86      121.26     12.93 o
   1   4   8     1203.95     1067.28     27.52 o
   2   4   8      814.17      863.39     19.88 o
   3   4   8     7229.94     7215.06     88.15 o
   4   4   8     3123.93     3274.90     45.62 o
   5   4   8      267.36      207.21     15.19 o
   6   4   8      480.21      449.42     19.87 o
   7   4   8      663.51      656.42     20.21 o
   8   4   8     1030.72     1021.47     23.10 o
   9   4   8     4297.18     4604.29     79.63 o
  10   4   8       81.83       62.42     10.38 o
  11   4   8      260.59      246.81     16.12 o
  12   4   8      231.77      207.86     15.61 o
  13   4   8      557.00      564.49     31.04 o
  14   4   8      227.87      289.27     35.31 o
  -5   5   8      503.38      463.35     37.86 o
  -4   5   8      728.53      891.69     45.76 o
  -3   5   8      211.12      213.99     29.52 o
  -2   5   8      915.51      863.17     43.24 o
  -1   5   8        3.96       11.58     19.17 o
   0   5   8     1659.66     1654.67     57.62 o
   1   5   8     4430.13     4135.87     78.85 o
   2   5   8     3832.54     3526.24     64.79 o
   3   5   8      488.80      539.24     21.43 o
   4   5   8       71.43       56.53      9.75 o
   5   5   8      182.57      245.88     13.13 o
   6   5   8     7743.42     7750.88    121.56 o
   7   5   8       61.18       70.14      9.68 o
   8   5   8      105.77       78.91     10.22 o
   9   5   8     1259.19     1094.65     26.29 o
  10   5   8      104.87       82.91     11.77 o
  11   5   8        4.68       16.87      9.01 o
  12   5   8       70.57       82.03     12.28 o
  13   5   8      248.92      245.85     19.21 o
  14   5   8        1.61       -8.83     12.91 o
  -4   6   8        1.90       30.93     18.07 o
  -3   6   8       18.40        6.70     18.46 o
  -2   6   8      303.81      236.43     28.70 o
  -1   6   8      941.74      899.94     43.57 o
   0   6   8      338.80      348.22     32.36 o
   1   6   8      160.01      135.31     23.65 o
   2   6   8       25.43       35.35     10.83 o
   3   6   8     1139.42     1202.60     30.03 o
   4   6   8     2580.80     2708.31     41.73 o
   5   6   8     6320.46     6152.22     78.93 o
   6   6   8      198.87      168.53     14.22 o
   7   6   8      168.53      130.14     12.05 o
   8   6   8        0.68        0.93      7.01 o
   9   6   8     1341.84     1496.08     32.52 o
  10   6   8     1530.98     1599.28     47.45 o
  11   6   8      258.59      185.75     16.02 o
  12   6   8        0.01        9.45      9.23 o
  13   6   8      181.47      161.05     20.36 o
  14   6   8      243.05      252.67     20.06 o
  -3   7   8      196.37      252.17     29.89 o
  -2   7   8      460.41      509.56     39.01 o
  -1   7   8        0.06      -16.52     16.52 o
   0   7   8      358.35      371.42     32.78 o
   1   7   8      543.74      582.04     66.90 o
   2   7   8      155.12      117.41     23.05 o
   3   7   8      460.35      512.55     24.38 o
   4   7   8      141.38      148.57     13.57 o
   5   7   8      201.13      211.36     12.09 o
   6   7   8     2378.28     2459.91     45.57 o
   7   7   8      358.53      324.47     17.93 o
   8   7   8      423.81      441.90     19.84 o
   9   7   8      144.57      125.54     13.86 o
  10   7   8      509.55      468.03     21.79 o
  11   7   8        2.70       20.29     12.67 o
  12   7   8       40.87       26.79     13.11 o
  13   7   8      571.50      679.83     31.36 o
  14   7   8      243.96      229.63     21.96 o
  -2   8   8       88.17      111.70     24.30 o
  -1   8   8      786.68      719.75     84.11 o
   0   8   8      363.80      401.35     35.54 o
   1   8   8      376.14      253.23     28.58 o
   2   8   8      892.47      988.87     46.22 o
   3   8   8       80.30      106.36     22.72 o
   4   8   8      953.94     1033.39     44.64 o
   5   8   8      452.85      449.77     23.37 o
   6   8   8      707.59      741.60     29.76 o
   7   8   8      554.30      591.38     24.56 o
   8   8   8       88.40       87.84     17.52 o
   9   8   8     1696.67     1689.31     70.02 o
  10   8   8     2457.71     2417.32     66.32 o
  11   8   8      809.01      741.68     34.88 o
  12   8   8      801.76      862.64     63.19 o
  13   8   8       10.66       37.95     15.54 o
  14   8   8      957.40      879.71     40.71 o
  -1   9   8       45.70       73.15     23.08 o
   0   9   8        0.57       -1.22     18.99 o
   1   9   8      171.61      239.61     42.28 o
   2   9   8       35.44       20.54     18.99 o
   3   9   8      776.48      978.65     45.29 o
   4   9   8        0.53       23.47     17.19 o
   5   9   8     1395.11     1378.20     51.89 o
   6   9   8      286.01      276.16     26.19 o
   7   9   8        9.31        6.16     13.24 o
   8   9   8      407.36      376.51     29.50 o
   9   9   8      848.81      851.51     39.20 o
  10   9   8     1461.87     1600.37     53.18 o
  11   9   8      509.12      530.03     31.30 o
  12   9   8      130.71      127.73     25.07 o
  13   9   8     2074.30     2161.44     66.37 o
  14   9   8      703.64      580.98     59.48 o
   0  10   8     1134.10     1208.18     54.52 o
   1  10   8      601.07      521.38     68.83 o
   2  10   8      142.54      118.83     53.40 o
   3  10   8        2.06        2.80     17.70 o
   4  10   8      181.08      200.47     51.33 o
   5  10   8     1601.75     1377.64     53.72 o
   6  10   8     1451.88     1385.81     88.41 o
   7  10   8      102.52       79.81     38.87 o
   8  10   8      403.79      436.47     33.20 o
   9  10   8        1.20      -18.21     27.15 o
  10  10   8     2201.11     2364.54     71.21 o
  11  10   8     1086.18      999.31     43.93 o
  12  10   8       24.06       22.79     16.05 o
  13  10   8        1.32        2.72     31.00 o
  14  10   8       35.35       24.48     17.61 o
   1  11   8        0.52       32.35     20.30 o
   2  11   8        5.52       21.35     19.88 o
   3  11   8      703.55      680.89     43.35 o
   4  11   8     1302.00     1273.73     54.20 o
   5  11   8      194.36      251.02     29.50 o
   6  11   8       16.87        9.20     36.79 o
   7  11   8      155.96      166.44     49.25 o
   8  11   8     1111.90     1064.20     80.40 o
   9  11   8     1068.74     1014.95     77.14 o
  10  11   8      547.02      493.98     61.41 o
  11  11   8        0.41       -1.27     13.23 o
  12  11   8        5.11       -5.76     15.31 o
  13  11   8      423.15      540.17     43.91 o
   3  12   8      433.61      483.58     46.88 o
   4  12   8      245.00      311.71     51.47 o
   5  12   8      593.48      566.20     42.35 o
   6  12   8     1082.03      949.98     81.29 o
   7  12   8      952.67      873.14     78.03 o
   8  12   8       15.67       -0.89     38.87 o
   9  12   8      118.42       82.77     45.99 o
  10  12   8     1622.33     1679.52    100.87 o
  11  12   8     1065.74     1087.54    121.94 o
  12  12   8      165.34      257.29     41.24 o
  13  12   8      132.63      219.72     80.25 o
   5  13   8     1588.96     1541.87     63.44 o
   6  13   8      360.46      442.35     69.13 o
   7  13   8       87.70       75.36     48.06 o
   8  13   8      227.55      129.35     51.33 o
   9  13   8      118.02       41.24     41.83 o
  10  13   8      463.95      558.95     73.28 o
  11  13   8      262.10      238.69     34.29 o
  -5 -11   9      358.15      406.46     37.98 o
  -4 -11   9        2.81       -6.53     13.05 o
  -3 -11   9       98.90       82.18     20.17 o
  -2 -11   9      535.55      529.58     35.90 o
  -1 -11   9      390.32      343.26     32.04 o
   0 -11   9      511.30      523.65     34.42 o
   1 -11   9       20.98       18.69     13.05 o
  -6 -10   9        0.13       13.65     14.83 o
  -5 -10   9       21.57       24.62     15.13 o
  -4 -10   9      346.13      260.49     29.67 o
  -3 -10   9     1168.33     1275.14     57.26 o
  -2 -10   9      480.04      328.72     30.56 o
  -1 -10   9       36.32       66.75     16.32 o
   0 -10   9       47.00       26.70     13.65 o
   1 -10   9      404.01      377.68     27.29 o
   2 -10   9      844.93      784.73     37.98 o
   3 -10   9      455.57      479.44     28.78 o
  -7  -9   9       84.75       69.42     21.06 o
  -6  -9   9     1388.14     1346.05     62.30 o
  -5  -9   9     1320.25     1357.03     61.12 o
  -4  -9   9      584.13      685.34     40.65 o
  -3  -9   9        2.92        9.49     12.16 o
  -2  -9   9      854.53      965.11     46.58 o
  -1  -9   9     2071.47     1834.39     66.16 o
   0  -9   9     1354.04     1454.34     55.48 o
   1  -9   9       69.26      110.66     16.91 o
   2  -9   9       20.52        3.86     10.68 o
   3  -9   9      249.65      262.86     21.66 o
   4  -9   9      449.64      486.56     26.40 o
   5  -9   9      464.81      462.83     25.81 o
  -7  -8   9      933.31      851.48     49.25 o
  -6  -8   9      324.49      273.84     31.15 o
  -5  -8   9        2.03       12.46     13.05 o
  -4  -8   9       61.98       38.87     14.83 o
  -3  -8   9      914.39      866.31     43.61 o
  -2  -8   9     1725.52     1632.35     61.71 o
  -1  -8   9      791.70      925.95     42.13 o
   0  -8   9       59.35       50.14     13.35 o
   1  -8   9      860.62      975.49     40.65 o
   2  -8   9      486.46      500.80     27.29 o
   3  -8   9      502.98      541.15     26.70 o
   4  -8   9      559.99      562.51     26.11 o
  -7  -7   9      283.61      185.13     27.29 o
  -6  -7   9     1511.99     1368.60     62.01 o
  -5  -7   9     1770.77     1834.39     71.50 o
  -4  -7   9     1467.05     1637.39     64.97 o
  -3  -7   9        6.64       24.92     12.76 o
  -2  -7   9     1240.17     1446.38     42.96 o
  -1  -7   9     1343.72     1328.84     51.33 o
   0  -7   9     1535.77     1524.06     54.59 o
   1  -7   9      149.57      197.00     19.28 o
   2  -7   9      198.24      181.27     17.50 o
   3  -7   9       43.63       26.40      9.49 o
   4  -7   9     1266.46     1324.10     40.05 o
   5  -7   9      351.59      273.84     44.80 o
   6  -7   9       61.46       40.94     29.96 o
   7  -7   9       29.83       -8.90     27.00 o
  -6  -6   9      745.79      728.36     43.32 o
  -5  -6   9        0.45        6.53     12.76 o
  -4  -6   9      114.20      139.44     21.06 o
  -3  -6   9     1699.34     1650.30     48.31 o
  -2  -6   9       43.33       45.44     11.02 o
  -1  -6   9      401.09      417.57     21.36 o
   0  -6   9      429.21      457.49     26.70 o
   1  -6   9      231.76      210.35     19.28 o
   2  -6   9     1858.60     1913.31     57.85 o
   3  -6   9      818.51      801.93     29.67 o
   4  -6   9     2194.63     2206.73     99.09 o
   5  -6   9      495.74      396.67     46.88 o
   6  -6   9       10.60       11.87     24.33 o
   7  -6   9      736.38      726.87     58.15 o
   8  -6   9      630.92      491.90     53.70 o
  -6  -5   9     1107.31      993.89     51.33 o
  -5  -5   9     2041.54     2284.16     81.88 o
  -4  -5   9      423.03      613.24     36.79 o
  -3  -5   9        7.78        2.05     13.35 o
  -2  -5   9      324.20      344.03     19.82 o
  -1  -5   9      271.20      223.61     17.02 o
   0  -5   9      421.46      427.02     19.82 o
   1  -5   9      641.92      822.11     33.82 o
   2  -5   9      157.47      201.15     16.61 o
   3  -5   9      109.37      127.20     11.79 o
   4  -5   9      150.37      124.01     30.86 o
   5  -5   9      207.79      221.62     35.90 o
   6  -5   9      781.99      715.90     53.70 o
   7  -5   9      645.11      654.19     52.81 o
   8  -5   9       63.86       30.86     24.92 o
   9  -5   9        0.03      -21.66     23.14 o
  -5  -4   9       44.56       24.03     15.13 o
  -4  -4   9     1023.28      998.04     47.17 o
  -3  -4   9        1.34       16.45     11.30 o
  -2  -4   9      827.28      744.06     29.72 o
  -1  -4   9     1409.10     1519.52     42.03 o
   0  -4   9      271.34      283.74     20.03 o
   1  -4   9      884.28      830.68     23.05 o
   2  -4   9       10.24        5.05      7.26 o
   3  -4   9     1023.87      935.01     27.55 o
   4  -4   9     4901.81     5338.19    101.02 o
   5  -4   9       15.94       12.16     20.77 o
   6  -4   9       99.96       68.53     24.62 o
   7  -4   9       23.14       18.39     20.47 o
   8  -4   9      211.79      171.19     32.93 o
   9  -4   9     1891.28     1966.42     94.05 o
  10  -4   9      218.75      295.50     44.21 o
  -5  -3   9      611.94      641.43     38.87 o
  -4  -3   9      127.23      186.32     24.03 o
  -3  -3   9     1454.11     1588.48     49.04 o
  -2  -3   9      602.72      536.82     26.01 o
  -1  -3   9       88.06      103.21     10.75 o
   0  -3   9       25.09       42.43      9.66 o
   1  -3   9      636.79      602.08     18.00 o
   2  -3   9     1191.38     1258.23     33.62 o
   3  -3   9     1273.65     1315.90     24.79 o
   4  -3   9       26.54       60.81      7.71 o
   5  -3   9      330.11      420.40     41.83 o
   6  -3   9       43.10       56.67     22.84 o
   7  -3   9      888.65      913.19     56.96 o
   8  -3   9      688.83      618.29     48.36 o
   9  -3   9        2.14       -3.26     19.28 o
  10  -3   9      101.55       76.65     11.25 o
  11  -3   9       35.62       29.88     20.03 o
  -3  -2   9       40.12       59.63     15.72 o
  -2  -2   9      206.29      195.82     18.49 o
  -1  -2   9     1850.13     2104.00     56.91 o
   0  -2   9     4347.55     4396.25     68.22 o
   1  -2   9     5279.09     5092.80     70.64 o
   2  -2   9      208.61      217.38     11.31 o
   3  -2   9      129.37      123.60      9.68 o
   4  -2   9     3160.18     3160.36     53.96 o
   5  -2   9     3128.20     3281.93     65.20 o
   6  -2   9      866.02      765.44     49.84 o
   7  -2   9      436.30      363.14     39.16 o
   8  -2   9      146.00      153.98     28.78 o
   9  -2   9     1059.79     1072.73     29.47 o
  10  -2   9      988.47     1124.65     53.55 o
  11  -2   9       94.13       97.87     14.19 o
  -4  -1   9      119.12      126.39     20.77 o
  -3  -1   9       52.80       75.03     23.29 o
  -2  -1   9     2567.05     2415.91     50.87 o
  -1  -1   9     1915.71     1999.46     43.59 o
   0  -1   9       65.82       73.15      8.67 o
   1  -1   9     3584.72     3461.26     56.87 o
   2  -1   9     1745.17     1950.22     27.61 o
   3  -1   9      829.79      800.58     30.95 o
   4  -1   9     2839.29     3044.58     53.04 o
   5  -1   9        9.17       13.53      5.21 o
   6  -1   9      184.07      197.00     10.69 o
   7  -1   9      192.47      167.85      9.97 o
   8  -1   9      676.15      644.39     36.79 o
   9  -1   9      555.43      509.60     23.73 o
  10  -1   9       96.35      119.75     12.92 o
  11  -1   9       56.90       42.28     14.24 o
  12  -1   9       74.43       64.91     14.29 o
  -5   0   9      239.36      171.48     28.78 o
  -4   0   9      467.83      431.97     38.87 o
  -3   0   9     4186.64     4615.18     98.83 o
  -2   0   9       15.63       11.04      9.53 o
  -1   0   9     2647.02     2925.90     67.34 o
   0   0   9     2207.93     2316.22     41.68 o
   1   0   9     4355.68     3990.09     60.76 o
   2   0   9     1499.00     1561.25     24.63 o
   3   0   9        1.35       22.47      6.28 o
   4   0   9     5927.51     5999.13     94.77 o
   5   0   9     2923.01     2949.56     51.63 o
   6   0   9      417.70      339.43     15.31 o
   7   0   9        9.92       20.49     11.72 o
   8   0   9        1.71       10.80      7.24 o
   9   0   9       92.37      122.56     12.25 o
  10   0   9      222.07      244.85     17.39 o
  11   0   9      323.69      282.65     20.48 o
  12   0   9       21.79       11.34     11.20 o
  -6   1   9      394.42      424.85     45.99 o
  -5   1   9      155.80      200.56     32.93 o
  -4   1   9      718.56      841.69     53.70 o
  -3   1   9     1489.41     1555.51     75.06 o
  -2   1   9      214.43      208.28     19.70 o
  -1   1   9      238.95      206.37     16.67 o
   0   1   9     1033.94     1000.61     29.75 o
   1   1   9      530.12      462.95     19.73 o
   2   1   9     2041.70     1967.38     35.85 o
   3   1   9     1245.81     1372.13     24.91 o
   4   1   9     1545.41     1586.83     25.10 o
   5   1   9     2630.12     2906.64     56.86 o
   6   1   9       42.81       27.06      5.57 o
   7   1   9       47.59       75.68     11.11 o
   8   1   9     3005.16     3000.14     92.42 o
   9   1   9      158.16       84.74     11.99 o
  10   1   9     1143.79     1194.43     37.32 o
  11   1   9      188.95      263.76     20.25 o
  12   1   9       61.12       73.37     14.52 o
  13   1   9      550.39      623.02     32.17 o
  -6   2   9      157.13      167.92     31.45 o
  -5   2   9     2778.96     2927.97    119.56 o
  -4   2   9     2414.46     2325.66     70.37 o
  -3   2   9      597.98      614.60     46.43 o
  -2   2   9        2.09       16.78     11.58 o
  -1   2   9     3190.30     3023.40     60.11 o
   0   2   9     1863.12     1904.91     38.85 o
   1   2   9     1559.85     1532.23     41.85 o
   2   2   9      129.55      139.15     11.00 o
   3   2   9      408.15      443.08     15.71 o
   4   2   9      351.95      425.21     14.34 o
   5   2   9     1491.83     1421.77     27.02 o
   6   2   9     1442.37     1481.93     26.51 o
   7   2   9     1076.38     1121.67     37.47 o
   8   2   9       55.69       82.76      7.48 o
   9   2   9       11.32       12.30      9.49 o
  10   2   9      657.80      661.59     27.72 o
  11   2   9      600.38      694.53     29.82 o
  12   2   9      123.41      100.36     18.25 o
  13   2   9      139.07      123.33     18.14 o
  -5   3   9      858.11     1026.25     83.96 o
  -4   3   9      107.63       81.55     20.78 o
  -3   3   9       47.20       40.89     18.88 o
  -2   3   9     5120.47     5233.99    119.77 o
  -1   3   9     1177.79     1062.47     71.62 o
   0   3   9      648.84      713.19     29.20 o
   1   3   9       40.15       16.86      8.32 o
   2   3   9       24.45       33.49      9.28 o
   3   3   9      432.34      420.61     16.11 o
   4   3   9      221.22      188.93     11.55 o
   5   3   9     4225.94     4344.82     72.61 o
   6   3   9      371.80      439.27     16.04 o
   7   3   9      341.19      321.42     28.35 o
   8   3   9     3498.45     3626.73     63.73 o
   9   3   9     4124.17     4202.74     72.11 o
  10   3   9     3092.50     3029.43     56.11 o
  11   3   9       99.55      137.71     16.46 o
  12   3   9       33.18       10.98     17.80 o
  13   3   9      773.24      871.50     37.70 o
  14   3   9      631.11      681.48     44.80 o
  -5   4   9      281.35      284.67     43.02 o
  -4   4   9      412.41      454.19     36.81 o
  -3   4   9      421.10      375.26     62.30 o
  -2   4   9      629.79      761.28     45.54 o
  -1   4   9       61.36       66.19     22.55 o
   0   4   9      448.67      425.12     29.43 o
   1   4   9      422.66      431.90     19.41 o
   2   4   9      976.98      887.35     26.30 o
   3   4   9     1249.38     1268.06     28.33 o
   4   4   9      648.29      635.43     19.48 o
   5   4   9      265.50      218.56     16.19 o
   6   4   9      108.46       69.86      9.13 o
   7   4   9      142.76      154.31     11.62 o
   8   4   9     1334.16     1543.15     30.08 o
   9   4   9       84.18       76.07     10.41 o
  10   4   9        0.17       -7.23      7.23 o
  11   4   9     2182.21     2117.59     45.94 o
  12   4   9      417.62      439.42     20.30 o
  13   4   9      246.09      217.46     22.21 o
  14   4   9       30.23       32.04     18.99 o
  -4   5   9        1.98       49.48     20.03 o
  -3   5   9       22.99       72.33     29.67 o
  -2   5   9       16.46       27.17     19.31 o
  -1   5   9      290.09      298.76     63.34 o
   0   5   9     1465.17     1274.63     52.13 o
   1   5   9      871.31      931.68     44.38 o
   2   5   9     1459.11     1263.13     31.50 o
   3   5   9       49.79       54.91      8.11 o
   4   5   9     1815.63     2011.08     45.31 o
   5   5   9     5796.01     5967.59     87.14 o
   6   5   9     2815.15     2996.33     50.97 o
   7   5   9     2220.83     2035.18     52.39 o
   8   5   9     1846.10     1822.42     40.10 o
   9   5   9     1507.68     1393.80     34.99 o
  10   5   9     1610.21     1483.99     54.83 o
  11   5   9      152.78      219.30     16.20 o
  12   5   9      118.62      156.01     14.93 o
  13   5   9      329.76      383.66     21.62 o
  14   5   9      439.69      401.12     40.35 o
  -3   6   9       31.15       29.04     32.64 o
  -2   6   9      131.41      135.01     24.81 o
  -1   6   9      102.81      104.35     22.72 o
   0   6   9      137.87      124.23     23.41 o
   1   6   9        2.80       -9.90     37.09 o
   2   6   9      750.62      889.50     31.10 o
   3   6   9     1752.75     1643.80     49.40 o
   4   6   9     1023.62      971.73     32.26 o
   5   6   9       68.51       70.80      9.47 o
   6   6   9     2051.36     1995.66     39.43 o
   7   6   9      753.00      812.23     23.48 o
   8   6   9       66.40       81.09     14.15 o
   9   6   9      179.44      245.76     14.61 o
  10   6   9      522.17      439.13     21.84 o
  11   6   9       72.99       89.90     13.13 o
  12   6   9       63.57       94.72     13.35 o
  13   6   9        1.13       -8.96     12.18 o
  14   6   9      225.75      283.25     20.69 o
  -3   7   9      251.80      240.23     30.58 o
  -2   7   9      269.57      382.28     73.13 o
  -1   7   9       71.33       85.90     23.38 o
   0   7   9     2265.12     2273.90    134.55 o
   1   7   9     2084.78     2200.66     89.45 o
   2   7   9      762.90      657.71     39.51 o
   3   7   9       72.70       46.60     14.75 o
   4   7   9      326.32      315.40     33.23 o
   5   7   9     4998.95     5315.32    117.31 o
   6   7   9     1974.77     1996.90     40.26 o
   7   7   9      302.34      309.00     16.78 o
   8   7   9       72.56      101.76     11.52 o
   9   7   9      467.11      446.49     20.39 o
  10   7   9     1177.81     1173.14     41.20 o
  11   7   9      949.30      923.06     34.11 o
  12   7   9      340.51      389.42     23.28 o
  13   7   9       18.07        5.61     10.29 o
  14   7   9      109.10      137.01     16.70 o
  -2   8   9      211.54      216.04     37.09 o
  -1   8   9      486.41      556.53     42.35 o
   0   8   9       39.57       38.73     22.10 o
   1   8   9       18.99       33.41     20.58 o
   2   8   9      318.22      344.83     32.57 o
   3   8   9     2106.21     1959.89    104.43 o
   4   8   9      541.76      546.97     36.72 o
   5   8   9       42.50       53.70     24.77 o
   6   8   9        0.07        7.41     13.68 o
   7   8   9        7.00       16.16     10.38 o
   8   8   9        1.01        1.78      8.43 o
   9   8   9       34.77       46.26     12.06 o
  10   8   9      342.88      369.16     28.58 o
  11   8   9     1575.91     1514.56     42.16 o
  12   8   9       31.34       14.40     10.91 o
  13   8   9        4.87       -1.70     10.48 o
  14   8   9      535.96      545.47     41.72 o
  -1   9   9      127.45      158.78     52.07 o
   0   9   9     1083.89     1194.30     67.35 o
   1   9   9     2101.65     1953.72     68.86 o
   2   9   9      999.74     1108.98     50.79 o
   3   9   9       24.25       60.94     21.57 o
   4   9   9      943.74      881.64     43.28 o
   5   9   9     1701.23     1727.59     99.39 o
   6   9   9     1389.35     1346.70     50.76 o
   7   9   9     1221.26     1210.42    124.90 o
   8   9   9        0.69       -8.73      8.73 o
   9   9   9      321.01      360.16     29.65 o
  10   9   9      430.28      396.09     31.20 o
  11   9   9      374.28      421.02     30.33 o
  12   9   9      182.20      227.77     24.48 o
  13   9   9       54.52       28.54     15.96 o
  14   9   9        1.63       -8.57     10.37 o
   1  10   9        8.10       54.28     32.34 o
   2  10   9       81.45      136.44     25.69 o
   3  10   9       59.26       75.85     44.50 o
   4  10   9      581.39      570.11     38.63 o
   5  10   9      176.90      201.74     48.95 o
   6  10   9      450.01      351.27     57.85 o
   7  10   9       40.47       70.02     37.98 o
   8  10   9       67.86       68.34     18.09 o
   9  10   9     1602.01     1844.12     62.50 o
  10  10   9      799.50      783.55     39.77 o
  11  10   9      687.43      679.97     31.70 o
  12  10   9       27.00       26.80     16.80 o
  13  10   9       37.30       15.49     15.88 o
  14  10   9      433.41      449.24     34.72 o
   2  11   9      462.40      456.53     39.48 o
   3  11   9      127.69      104.64     24.57 o
   4  11   9       18.78        1.49     18.44 o
   5  11   9      225.09      206.49     52.51 o
   6  11   9      547.50      623.92     73.87 o
   7  11   9      695.30      691.27     77.43 o
   8  11   9      754.26      599.00     70.02 o
   9  11   9      185.32      132.91     43.61 o
  10  11   9      257.46      263.16     53.11 o
  11  11   9     1738.12     1804.80     53.05 o
  12  11   9     1776.57     1854.50     53.93 o
  13  11   9      140.87      167.70     24.62 o
   4  12   9      414.71      405.86     64.97 o
   5  12   9      113.10       97.91     45.99 o
   6  12   9      759.96      764.26     81.59 o
   7  12   9      960.70      824.19     85.15 o
   8  12   9      137.37      109.18     48.06 o
   9  12   9      566.12      661.90     78.03 o
  10  12   9     1215.17     1152.91     87.22 o
  11  12   9     1042.79     1061.24     83.66 o
  12  12   9       64.31       49.11     22.85 o
   6  13   9      109.08      133.80     53.11 o
   7  13   9      833.47      808.16     85.44 o
   8  13   9      379.57      437.01     67.94 o
   9  13   9      136.71      139.44     50.73 o
  10  13   9        2.15      -35.60     35.60 o
  11  13   9       22.66       -1.78     41.24 o
  -3 -11  10      384.40      405.27     33.53 o
  -2 -11  10      344.12      272.95     29.96 o
  -1 -11  10       14.94       11.87     13.05 o
  -5 -10  10      736.75      680.89     43.91 o
  -4 -10  10      972.68      986.17     51.03 o
  -3 -10  10       52.04       29.37     15.13 o
  -2 -10  10      241.13      167.33     23.73 o
  -1 -10  10      622.67      606.12     36.49 o
   0 -10  10       81.76       91.68     17.80 o
   1 -10  10      311.13      259.30     25.51 o
   2 -10  10       52.14       61.12     15.43 o
  -6  -9  10      176.75      197.59     28.78 o
  -5  -9  10        8.04       18.10     16.02 o
  -4  -9  10        3.19       18.39     15.13 o
  -3  -9  10      140.91      143.30     22.25 o
  -2  -9  10      514.95      437.01     32.04 o
  -1  -9  10     1436.68     1573.01     61.41 o
   0  -9  10      145.77      132.32     19.28 o
   1  -9  10        1.82        2.37     10.38 o
   2  -9  10      282.80      309.44     24.33 o
   3  -9  10      692.51      652.11     33.23 o
   4  -9  10      760.16      748.83     33.53 o
  -6  -8  10      891.52      989.14     54.00 o
  -5  -8  10      566.20      491.01     36.49 o
  -4  -8  10      604.52      531.66     37.09 o
  -3  -8  10      245.86      182.76     24.03 o
  -2  -8  10      728.37      862.16     43.61 o
  -1  -8  10      699.45      580.02     34.71 o
   0  -8  10      988.74      938.71     42.13 o
   1  -8  10      836.20      814.40     37.68 o
   2  -8  10      878.78      950.57     39.76 o
   3  -8  10      232.22      308.85     21.66 o
   4  -8  10      616.65      655.97     29.07 o
  -6  -7  10      418.91      334.96     34.71 o
  -5  -7  10       33.64       67.64     18.69 o
  -4  -7  10        6.41       15.72     13.65 o
  -3  -7  10       74.48       80.70     18.10 o
  -2  -7  10      367.67      376.19     28.78 o
  -1  -7  10     2279.89     2221.27     74.17 o
   0  -7  10     1693.94     1694.06     59.63 o
   1  -7  10      768.91      658.04     32.64 o
   2  -7  10      359.89      309.44     21.66 o
   3  -7  10     1968.24     2023.38     61.12 o
   4  -7  10     3136.61     2927.08     78.32 o
   6  -7  10       28.55       -2.97     27.59 o
   7  -7  10      208.20      224.59     44.50 o
  -6  -6  10       14.01       14.24     16.32 o
  -5  -6  10      204.76      202.34     27.00 o
  -4  -6  10      888.52      926.24     47.17 o
  -3  -6  10      379.66      324.87     30.26 o
  -2  -6  10        0.84      -10.09     10.09 o
  -1  -6  10        9.15        3.36      8.26 o
   0  -6  10      949.57      952.95     40.65 o
   1  -6  10     1033.35      936.93     38.87 o
   2  -6  10      437.75      386.58     23.14 o
   3  -6  10      596.26      677.62     28.18 o
   4  -6  10      118.92      124.61     12.46 o
   5  -6  10      259.75      241.20     40.05 o
   6  -6  10      465.62      479.44     52.81 o
   7  -6  10       30.00       15.13     26.40 o
   8  -6  10      107.51       43.61     30.56 o
  -6  -5  10      620.72      615.02     41.54 o
  -5  -5  10     1487.35     1422.60     62.90 o
  -4  -5  10      711.75      759.51     42.43 o
  -3  -5  10      121.26      120.30     16.24 o
  -2  -5  10       43.48       54.89     15.13 o
  -1  -5  10     1788.58     1790.78     62.90 o
   0  -5  10     2235.70     2224.04     54.73 o
   1  -5  10       36.92       35.90     11.27 o
   2  -5  10      507.73      483.00     25.22 o
   3  -5  10     1308.37     1365.04     43.91 o
   4  -5  10      510.06      550.46     21.06 o
   5  -5  10     1130.97     1004.57     64.38 o
   6  -5  10       73.46       61.71     26.11 o
   7  -5  10        0.07      -21.36     21.36 o
   8  -5  10      136.27       93.75     31.75 o
   9  -5  10      173.97      131.73     35.31 o
  -5  -4  10      452.71      457.78     34.71 o
  -4  -4  10      613.30      680.29     41.24 o
  -3  -4  10      777.82      787.69     41.54 o
  -2  -4  10     1000.26     1160.12     39.20 o
  -1  -4  10        2.31        2.83      8.97 o
   0  -4  10      725.48      759.81     35.90 o
   1  -4  10      155.55      144.19     16.91 o
   2  -4  10        3.49        1.78      8.31 o
   3  -4  10      195.24      235.32     15.41 o
   4  -4  10        0.57       14.30      7.86 o
   5  -4  10       88.26       78.03     25.51 o
   6  -4  10        9.44       10.38     21.95 o
   7  -4  10       60.56       69.72     27.29 o
   8  -4  10      575.69      608.20     52.51 o
   9  -4  10      537.84      496.94     53.40 o
  10  -4  10       82.26       54.59     29.96 o
  -5  -3  10      737.32      689.79     42.43 o
  -4  -3  10      993.65     1087.94     51.92 o
  -3  -3  10      447.57      355.13     28.48 o
  -2  -3  10     1256.03     1312.03     57.11 o
  -1  -3  10     1051.76     1083.97     36.57 o
   0  -3  10     2021.21     1814.44     46.59 o
   1  -3  10      103.03       99.09     15.13 o
   2  -3  10      364.52      436.72     24.03 o
   3  -3  10      666.76      676.34     32.98 o
   4  -3  10      551.50      548.04     20.54 o
   5  -3  10      614.04      556.20     25.22 o
   6  -3  10       68.93      112.44     27.59 o
   7  -3  10      894.43      903.70     58.45 o
   8  -3  10       50.53        2.97     20.77 o
   9  -3  10      447.04      466.39     51.03 o
  10  -3  10      938.11      785.32     59.93 o
  11  -3  10      223.87      183.60     16.69 o
  -4  -2  10      446.68      412.98     33.23 o
  -3  -2  10      493.40      553.91     35.90 o
  -2  -2  10      221.48      243.40     21.20 o
  -1  -2  10      917.69      995.35     57.26 o
   0  -2  10      443.85      381.13     25.81 o
   1  -2  10       69.66       81.69     11.18 o
   2  -2  10      691.36      765.96     43.32 o
   3  -2  10      981.50      947.61     41.26 o
   4  -2  10     1011.43     1051.22     25.90 o
   5  -2  10     1297.49     1210.69     31.60 o
   6  -2  10       31.70       39.81      6.52 o
   7  -2  10        6.22       11.27     18.39 o
   8  -2  10     1265.26     1078.44     63.19 o
   9  -2  10      987.15     1044.95     28.71 o
  10  -2  10      542.04      584.47     35.31 o
  11  -2  10       31.61       36.61     11.72 o
  -4  -1  10      207.79      227.85     27.29 o
  -3  -1  10      221.03      180.68     23.73 o
  -2  -1  10        6.41       13.35     12.76 o
  -1  -1  10        2.82       12.40      9.59 o
   0  -1  10     3857.17     3843.83     60.63 o
   1  -1  10     1573.52     1646.56     31.94 o
   2  -1  10     2540.78     2725.43     50.03 o
   3  -1  10        3.38       -3.61      6.34 o
   4  -1  10       84.80       76.21      9.05 o
   5  -1  10     1357.36     1326.98     29.63 o
   6  -1  10     2459.89     2572.87     56.08 o
   7  -1  10      607.00      729.33     62.90 o
   8  -1  10       80.14       98.09     12.46 o
   9  -1  10       49.28       53.67     12.31 o
  10  -1  10     1589.99     1599.12     42.99 o
  11  -1  10      181.36      179.68     16.86 o
  12  -1  10       42.75       61.65     13.70 o
  -3   0  10        1.08       12.80     10.46 o
  -2   0  10     1080.05      922.15     34.86 o
  -1   0  10     1410.12     1558.41     39.98 o
   0   0  10     1020.35     1080.35     33.11 o
   1   0  10       28.61       59.16      8.73 o
   2   0  10      113.10       68.67     12.76 o
   3   0  10     1387.59     1518.64     29.52 o
   4   0  10     4899.64     4891.40     81.93 o
   5   0  10     5270.28     5176.77     86.31 o
   6   0  10      299.14      318.28     14.19 o
   7   0  10        5.97       -4.05      6.49 o
   8   0  10      306.15      331.14     17.17 o
   9   0  10     1276.63     1301.77     53.70 o
  10   0  10     1607.29     1544.68     52.81 o
  11   0  10        1.29       -3.41     21.36 o
  12   0  10      106.05       96.34     14.96 o
  -5   1  10      672.94      787.69     54.29 o
  -4   1  10      802.28      949.09     59.34 o
  -3   1  10     2261.21     2449.42     99.69 o
  -2   1  10      433.09      374.77     27.15 o
  -1   1  10       17.45       19.14     11.62 o
   0   1  10     2312.71     2211.65     58.07 o
   1   1  10     3650.04     3298.45     73.97 o
   2   1  10     3552.73     3490.98     64.58 o
   3   1  10      648.23      658.58     16.79 o
   4   1  10     2208.75     2215.04     38.09 o
   5   1  10     3677.39     3685.19     64.91 o
   6   1  10     2705.11     2960.81     56.24 o
   7   1  10     1520.40     1664.67     52.80 o
   8   1  10       19.62       12.77      8.30 o
   9   1  10       21.85       50.66     10.46 o
  10   1  10      440.91      313.56     38.12 o
  11   1  10        0.57        6.46     10.12 o
  12   1  10       90.18      125.82     27.44 o
  13   1  10       22.14        5.04     14.24 o
  -5   2  10     1238.89     1098.62     68.53 o
  -4   2  10     1157.85     1301.55     73.58 o
  -3   2  10        9.71       59.34     26.70 o
  -2   2  10       75.22       96.72     30.86 o
  -1   2  10      761.25      733.74     33.44 o
   0   2  10     5649.18     5868.15    140.78 o
   1   2  10     1529.80     1465.59     38.85 o
   2   2  10       11.71       10.47      9.08 o
   3   2  10     1500.34     1633.22     33.18 o
   4   2  10     1773.89     1678.82     32.81 o
   5   2  10     4394.15     4471.75     74.19 o
   6   2  10     2798.47     2652.36    119.41 o
   7   2  10      232.35      239.19     13.32 o
   8   2  10     2443.03     2307.71     42.84 o
   9   2  10      784.52      748.46     28.81 o
  10   2  10     1230.23     1307.74     40.44 o
  11   2  10     1107.53     1164.09     41.24 o
  12   2  10      105.59       56.24     17.65 o
  13   2  10       86.75       92.27     27.29 o
  -5   3  10        2.66       67.35     25.51 o
  -4   3  10      859.75      893.61     63.79 o
  -3   3  10      805.96      985.28     65.27 o
  -2   3  10      626.31      582.09     51.92 o
  -1   3  10       47.62       59.51     17.65 o
   0   3  10      291.18      269.77     24.01 o
   1   3  10     1502.09     1455.82     67.62 o
   2   3  10      775.01      730.57     27.12 o
   3   3  10      316.37      281.14     14.69 o
   4   3  10      214.86      225.52     14.65 o
   5   3  10      389.51      266.90     13.29 o
   6   3  10     1166.51     1201.30     28.87 o
   7   3  10     1186.70     1197.74     63.19 o
   8   3  10      388.89      363.60     16.99 o
   9   3  10      433.60      393.16     27.68 o
  10   3  10      182.56      157.39     11.15 o
  11   3  10      202.93      158.16     17.50 o
  12   3  10       14.66        2.48      9.94 o
  13   3  10       87.35      101.72     17.11 o
  14   3  10      464.46      597.22     42.43 o
  -4   4  10      615.72      550.05     58.15 o
  -3   4  10      540.60      600.78     54.29 o
  -2   4  10        9.74       15.72     28.78 o
  -1   4  10     1609.17     1492.02     83.07 o
   0   4  10     1124.60     1223.77     44.68 o
   1   4  10      717.34      759.88     35.04 o
   2   4  10     1186.60     1124.33     72.07 o
   3   4  10       81.90       86.17     10.40 o
   4   4  10     2711.55     2801.70     48.94 o
   5   4  10      685.15      645.38     20.22 o
   6   4  10     2243.76     2276.75     41.66 o
   7   4  10      723.21      756.27     23.04 o
   8   4  10      344.47      383.04     22.38 o
   9   4  10     1015.73     1077.18     40.05 o
  10   4  10     1202.64     1246.31     32.20 o
  11   4  10      990.27     1034.65     29.32 o
  12   4  10      209.05      192.33     13.87 o
  13   4  10        8.56       10.57     11.82 o
  14   4  10      238.43      223.40     30.56 o
  -3   5  10      409.32      485.67     55.78 o
  -2   5  10      308.29      360.17     51.62 o
  -1   5  10       22.17       36.20     30.56 o
   0   5  10        0.81       48.36     32.34 o
   1   5  10        0.34       -5.10     11.77 o
   2   5  10      712.14      657.75     33.40 o
   3   5  10      168.02      190.77     21.18 o
   4   5  10       71.19       66.69     10.03 o
   5   5  10       53.04       73.66      9.85 o
   6   5  10      201.45      211.50     14.60 o
   7   5  10      758.50      909.14     26.69 o
   8   5  10       12.67        6.98      7.57 o
   9   5  10      143.00      125.32     18.84 o
  10   5  10      748.00      796.14     26.65 o
  11   5  10      211.83      263.12     17.40 o
  12   5  10       94.56      109.58     13.21 o
  13   5  10      183.89      257.56     18.06 o
  14   5  10      400.09      461.64     42.43 o
  -3   6  10        4.46       11.27     24.62 o
  -2   6  10       40.46       44.21     29.96 o
  -1   6  10        3.72      -11.57     29.37 o
   0   6  10      426.84      275.32     48.95 o
   1   6  10     1701.96     1850.12    100.58 o
   2   6  10      404.00      313.61     29.82 o
   3   6  10     1576.48     1559.96     52.63 o
   4   6  10       36.41       73.00     16.23 o
   5   6  10      524.79      539.54     27.24 o
   6   6  10     1688.24     1716.42     36.53 o
   7   6  10     1082.65     1080.76     27.95 o
   8   6  10     1311.51     1410.29     35.88 o
   9   6  10      102.17      117.71     12.16 o
  10   6  10     1159.46     1351.30     37.02 o
  11   6  10     2811.51     3069.53     63.22 o
  12   6  10      778.21      647.85     38.02 o
  13   6  10      248.90      191.41     17.31 o
  14   6  10      116.19      102.01     29.07 o
  -2   7  10       89.60      124.90     36.79 o
  -1   7  10      574.65      558.65     64.68 o
   0   7  10        3.26       25.55     20.71 o
   1   7  10        7.19       26.40     36.79 o
   2   7  10       29.21      -30.26     31.15 o
   3   7  10       15.75       52.81     38.57 o
   4   7  10      420.66      455.54     29.92 o
   5   7  10      399.55      336.45     34.12 o
   6   7  10      997.40     1126.22     55.33 o
   7   7  10       55.80       75.77     12.34 o
   8   7  10       68.95       86.62     11.00 o
   9   7  10      153.31      159.77     14.29 o
  10   7  10      952.98      915.74     26.21 o
  11   7  10      577.08      589.35     25.76 o
  12   7  10       11.51       13.86     10.50 o
  13   7  10       23.23       27.23     12.88 o
  14   7  10      424.50      522.65     30.94 o
  -1   8  10       15.74       59.63     35.01 o
   0   8  10      240.99      242.69     49.84 o
   1   8  10     2081.99     2167.86    116.30 o
   2   8  10     2355.85     2234.62    117.19 o
   3   8  10     1322.71     1230.64     85.44 o
   4   8  10       33.31       -6.82     32.93 o
   5   8  10      609.84      710.66     37.83 o
   6   8  10     2404.36     2358.71     69.20 o
   7   8  10     2010.71     1913.50     60.76 o
   8   8  10      877.87      960.93     31.98 o
   9   8  10      129.18      127.99     15.18 o
  10   8  10      285.81      340.17     25.76 o
  11   8  10     2695.52     2990.03     65.04 o
  12   8  10      784.58      678.92     28.76 o
  13   8  10       19.35       27.29     11.75 o
  14   8  10      157.66      161.52     21.40 o
   0   9  10      487.32      476.18     64.68 o
   1   9  10      585.48      707.89     78.92 o
   2   9  10        3.51       44.21     40.05 o
   3   9  10      367.86      361.95     59.93 o
   4   9  10      993.83      990.03     79.81 o
   5   9  10     1079.07      991.81     79.51 o
   6   9  10     1766.05     1472.14     92.27 o
   7   9  10       34.34       35.59     16.49 o
   8   9  10      862.03     1059.75     77.43 o
   9   9  10      874.02      795.75     47.75 o
  10   9  10      246.85      290.44     21.93 o
  11   9  10      688.34      643.42     28.57 o
  12   9  10      115.12      152.45     17.92 o
  13   9  10        0.12       -1.95     10.90 o
  14   9  10      355.87      341.83     40.20 o
   1  10  10      290.54      346.53     60.23 o
   2  10  10      856.01      885.01     79.21 o
   3  10  10     1256.18     1109.59     86.63 o
   4  10  10      340.40      373.52     62.30 o
   5  10  10      527.59      578.24     70.91 o
   6  10  10     1461.56     1541.57    101.17 o
   7  10  10     2313.31     2297.81    119.86 o
   8  10  10     1202.16     1327.03     53.35 o
   9  10  10       10.95        9.90     26.11 o
  10  10  10       70.97       52.61     13.30 o
  11  10  10      948.48     1130.99     37.98 o
  12  10  10      481.19      468.57     27.95 o
  13  10  10      121.72      105.12     16.24 o
   3  11  10       40.08       67.64     43.02 o
   4  11  10        8.02       10.38     41.24 o
   5  11  10      174.97      224.00     54.89 o
   6  11  10      902.20      876.11     86.93 o
   7  11  10      263.24      239.72     56.37 o
   8  11  10       30.32       24.92     38.87 o
   9  11  10      180.32      173.26     49.25 o
  10  11  10      514.10      468.46     64.97 o
  11  11  10      300.33      269.21     30.18 o
  12  11  10      140.45      169.58     17.57 o
  13  11  10      149.09      200.07     18.66 o
   5  12  10       20.56       47.77     42.43 o
   6  12  10       95.37       79.81     46.88 o
   7  12  10        8.63       -1.19     41.83 o
   8  12  10      181.27      160.21     51.92 o
   9  12  10      194.57      161.10     52.51 o
  10  12  10      155.28      169.11     50.44 o
  11  12  10       20.40        5.04     35.01 o
  12  12  10      195.98      197.14     41.68 o
   8  13  10       77.73       16.91     46.88 o
   9  13  10       78.70      -13.35     40.65 o
  -3 -10  11      538.69      447.40     35.60 o
  -2 -10  11      670.13      608.79     38.87 o
  -1 -10  11      236.44      185.72     24.03 o
   0 -10  11       70.80       46.28     15.72 o
   1 -10  11        8.55       -6.53     10.68 o
  -4  -9  11     1772.25     1679.52     70.91 o
  -3  -9  11      423.80      522.46     37.38 o
  -2  -9  11        4.50       -5.34     11.87 o
  -1  -9  11      139.25      178.60     23.73 o
   0  -9  11      291.88      304.69     28.48 o
   1  -9  11      240.37      236.46     24.33 o
   2  -9  11       59.15       85.15     16.02 o
   3  -9  11       71.84       40.65     13.05 o
  -5  -8  11       77.25       70.02     21.36 o
  -4  -8  11        0.02      -12.16     12.16 o
  -3  -8  11       58.02       48.95     16.61 o
  -2  -8  11      288.99      286.30     29.96 o
  -1  -8  11     1970.17     1861.09     68.53 o
   0  -8  11     1358.90     1325.58     53.40 o
   1  -8  11       21.45       15.13     11.27 o
   2  -8  11      201.28      211.83     21.06 o
   3  -8  11      128.34      132.91     16.91 o
   4  -8  11      982.77     1041.06     39.76 o
   5  -8  11      885.63      988.84     36.49 o
  -6  -7  11      198.53      179.49     28.18 o
  -5  -7  11      472.49      358.99     35.90 o
  -4  -7  11        9.91       28.78     15.13 o
  -3  -7  11       28.54       47.77     15.72 o
  -2  -7  11       90.76       98.20     18.99 o
  -1  -7  11       29.46       19.58     13.05 o
   0  -7  11      113.18      113.33     18.10 o
   1  -7  11        4.15       12.16     10.38 o
   2  -7  11     1032.75     1172.79     45.39 o
   3  -7  11      559.35      497.83     26.70 o
   4  -7  11       98.94      120.45     14.24 o
   5  -7  11      132.29      130.24     13.05 o
   6  -7  11        0.34      -25.22     25.22 o
  -6  -6  11       85.65      113.63     24.03 o
  -5  -6  11      564.52      642.32     42.43 o
  -4  -6  11        9.64       -1.19     13.35 o
  -3  -6  11       11.50        0.00     12.16 o
  -2  -6  11        0.77        2.97     11.87 o
  -1  -6  11       82.82       84.26     17.21 o
   0  -6  11     1983.26     1865.54     65.57 o
   1  -6  11     1584.89     1699.10     59.04 o
   2  -6  11      229.10      223.11     20.47 o
   3  -6  11       77.66       88.41     13.65 o
   4  -6  11     1245.95     1125.02     38.27 o
   5  -6  11     2192.83     2353.30     54.85 o
   6  -6  11      194.33      181.27     39.46 o
   7  -6  11       76.69       94.94     33.53 o
  -5  -5  11       57.65       42.72     18.69 o
  -4  -5  11      169.36      160.80     24.92 o
  -3  -5  11      145.11      168.22     24.03 o
  -2  -5  11       31.91       61.12     16.02 o
  -1  -5  11      376.83      362.55     27.29 o
   0  -5  11        6.05        9.20     10.38 o
   1  -5  11      208.61      186.32     20.17 o
   2  -5  11      142.95      189.88     18.69 o
   3  -5  11      170.28      216.88     18.39 o
   4  -5  11      997.17      879.80     28.82 o
   5  -5  11       80.66       78.50      9.33 o
   6  -5  11       10.47      -16.91     24.33 o
   7  -5  11       85.93       22.55     27.59 o
   8  -5  11      180.79      173.56     40.05 o
  -5  -4  11     1021.65     1052.04     54.29 o
  -4  -4  11     1665.87     1464.72     63.49 o
  -3  -4  11     1405.75     1484.01     62.60 o
  -2  -4  11       33.02       49.55     16.02 o
  -1  -4  11      422.88      466.68     30.86 o
   0  -4  11     4126.48     4147.63    118.08 o
   1  -4  11     2014.17     2015.37     66.16 o
   2  -4  11      261.75      246.84     20.47 o
   3  -4  11      757.82      774.34     32.34 o
   4  -4  11      407.86      362.15     22.70 o
   5  -4  11     2912.52     2959.80     64.05 o
   6  -4  11      548.42      585.65     51.03 o
   7  -4  11      275.05      261.97     40.94 o
   8  -4  11       94.70       58.45     29.67 o
   9  -4  11       76.60       67.94     31.15 o
  -4  -3  11       73.65       69.13     19.28 o
  -3  -3  11       42.17       44.21     15.72 o
  -2  -3  11     1241.64     1268.91     54.89 o
  -1  -3  11     1612.00     1546.17     46.43 o
   0  -3  11      120.51       84.26     16.61 o
   1  -3  11      233.61      278.88     24.62 o
   2  -3  11       81.37       72.39     13.65 o
   3  -3  11      499.36      541.25     23.77 o
   4  -3  11      753.55      666.71     24.63 o
   5  -3  11       13.46       20.76      7.31 o
   6  -3  11       31.71       24.56     12.91 o
   7  -3  11        1.44      -18.10     18.10 o
   8  -3  11      366.13      377.38     45.39 o
   9  -3  11      804.06      740.52     58.74 o
  10  -3  11      170.52       89.89     30.86 o
  -4  -2  11     1695.67     1678.04     69.72 o
  -3  -2  11     1821.28     1849.52     72.09 o
  -2  -2  11      203.55      294.01     29.67 o
  -1  -2  11      414.63      486.02     26.26 o
   0  -2  11     1784.46     1911.15     51.39 o
   1  -2  11     2796.03     2874.27     86.93 o
   2  -2  11     1753.02     1628.49     56.07 o
   3  -2  11       12.36        7.72     12.76 o
   4  -2  11       73.74       73.48     20.77 o
   5  -2  11     1197.70     1121.89     37.98 o
   6  -2  11      411.14      446.28     18.03 o
   7  -2  11      146.93      124.99     23.88 o
   8  -2  11      229.40      215.68     11.97 o
   9  -2  11      215.21      162.98     11.46 o
  10  -2  11      379.94      341.17     47.02 o
  11  -2  11      157.52      207.70     16.93 o
  -3  -1  11       63.94       75.65     18.99 o
  -2  -1  11      647.04      668.72     39.16 o
  -1  -1  11     1867.97     1831.13     68.24 o
   0  -1  11     2106.49     1945.04     53.23 o
   1  -1  11        7.07        9.42      9.24 o
   2  -1  11      246.79      258.01     19.41 o
   3  -1  11      171.60      189.48     16.81 o
   4  -1  11      387.38      435.96     21.03 o
   5  -1  11     2608.56     2848.98     63.58 o
   6  -1  11      897.48      932.00     28.74 o
   7  -1  11      194.26      151.89     35.16 o
   8  -1  11      103.53      101.02     10.24 o
   9  -1  11      730.13      761.27     25.60 o
  10  -1  11      975.01      948.58     44.80 o
  11  -1  11      720.66      783.83     30.00 o
  12  -1  11        0.07       18.99     12.76 o
  -2   0  11      681.26      781.76     43.61 o
  -1   0  11        2.20       -3.86     11.27 o
   0   0  11     1256.01     1302.38     36.28 o
   1   0  11     2217.54     2328.27     49.97 o
   2   0  11     2124.90     2319.25     51.80 o
   3   0  11      998.74      899.01     22.70 o
   4   0  11       98.38       95.79     11.26 o
   5   0  11      497.30      523.98     22.55 o
   6   0  11     2365.21     2396.65     56.08 o
   7   0  11       65.15       43.02      9.44 o
   8   0  11     1102.25     1170.11     34.09 o
   9   0  11      396.06      447.68     20.94 o
  10   0  11       10.90        6.65      8.39 o
  11   0  11      514.39      592.90     52.51 o
  12   0  11      116.20      126.59     16.40 o
  -2   1  11      108.66       87.50     26.40 o
  -1   1  11      506.52      560.53     29.03 o
   0   1  11       60.72       49.20     14.25 o
   1   1  11     1810.32     1759.39     43.26 o
   2   1  11      882.12      874.01     24.17 o
   3   1  11      405.92      393.58     16.65 o
   4   1  11      272.25      282.58     13.39 o
   5   1  11     2610.11     2785.56     75.21 o
   6   1  11     6125.16     6553.14    126.68 o
   7   1  11      698.70      643.60     25.11 o
   8   1  11       35.38        8.54      8.64 o
   9   1  11     1356.09     1468.38     61.56 o
  10   1  11     1368.47     1205.60     52.96 o
  11   1  11     1904.73     1921.69     53.11 o
  12   1  11      140.18      178.92     36.94 o
  13   1  11       23.38       15.43     15.43 o
  -4   2  11     1026.95     1162.40     70.61 o
  -3   2  11      847.81      939.00     62.60 o
  -2   2  11       53.67       56.67     28.48 o
  -1   2  11      304.11      256.73     23.56 o
   0   2  11       98.77       90.44     16.52 o
   1   2  11      291.62      252.48     22.94 o
   2   2  11      313.61      310.43     19.69 o
   3   2  11      704.54      733.00     22.50 o
   4   2  11      772.63      766.22     24.50 o
   5   2  11      925.27      975.01     23.86 o
   6   2  11     2875.25     3154.34     70.55 o
   7   2  11      820.64      822.40     29.96 o
   8   2  11      529.01      452.94     26.81 o
   9   2  11      327.12      427.21     32.64 o
  10   2  11       23.81       15.88      9.87 o
  11   2  11       84.14      119.19     15.63 o
  12   2  11      212.30      217.82     20.46 o
  13   2  11       90.50       66.16     18.69 o
  -4   3  11     1119.94     1273.66     76.84 o
  -3   3  11       45.12       75.06     29.07 o
  -2   3  11      250.50      290.45     45.39 o
  -1   3  11       17.77       35.01     29.07 o
   0   3  11      554.10      591.82     31.20 o
   1   3  11     3172.83     3190.92     84.55 o
   2   3  11     1113.26     1101.52     34.60 o
   3   3  11      579.62      532.33     25.93 o
   4   3  11        2.44       -5.20      8.44 o
   5   3  11     1426.05     1305.90     29.25 o
   6   3  11     6882.94     6920.89     98.05 o
   7   3  11     1748.48     1814.26     48.67 o
   8   3  11      247.26      259.14     15.38 o
   9   3  11     2282.96     2266.40     58.45 o
  10   3  11      409.23      440.86     44.80 o
  11   3  11     1049.35      960.91     36.29 o
  12   3  11       94.15      103.18     16.18 o
  13   3  11       51.49       66.96     15.18 o
  -3   4  11       44.98       95.53     32.04 o
  -2   4  11      643.79      525.72     57.85 o
  -1   4  11      305.61      373.23     51.92 o
   1   4  11       37.51       28.91     17.65 o
   2   4  11      264.62      209.83     22.21 o
   3   4  11     1231.46     1234.17     36.78 o
   4   4  11     1402.54     1402.76     32.14 o
   5   4  11      704.01      706.79     32.01 o
   6   4  11      448.30      486.79     20.17 o
   7   4  11     1287.75     1150.63     30.08 o
   8   4  11        3.69       19.12     10.48 o
   9   4  11      359.34      473.53     20.04 o
  10   4  11      606.99      611.49     22.52 o
  11   4  11       15.72       29.64      8.79 o
  12   4  11        4.08       -2.94     10.41 o
  13   4  11       29.86       44.82     13.72 o
  14   4  11       45.07       44.21     19.28 o
  -3   5  11      831.65      916.45     68.53 o
  -2   5  11      949.63      948.50     70.61 o
  -1   5  11       41.46       45.69     31.75 o
   0   5  11      120.05      219.84     45.99 o
   1   5  11     1926.91     1803.83     96.42 o
   2   5  11     2162.87     2159.30     63.35 o
   3   5  11      504.80      496.22     38.42 o
   4   5  11      692.37      744.42     72.39 o
   5   5  11      128.53      137.12     12.54 o
   6   5  11     1378.98     1321.73     39.44 o
   7   5  11      366.98      357.19     18.29 o
   8   5  11     1430.83     1449.87     45.69 o
   9   5  11       31.69       17.52     10.39 o
  10   5  11      230.37      162.03     14.63 o
  11   5  11      379.74      319.02     19.38 o
  12   5  11      730.37      888.37     28.88 o
  13   5  11      509.57      595.81     39.98 o
  14   5  11       89.58       48.95     20.47 o
  -2   6  11      436.61      537.59     61.41 o
  -1   6  11      896.62      993.29     77.14 o
   0   6  11      757.47      762.77     67.94 o
   1   6  11      271.77      215.69     48.95 o
   2   6  11      314.45      220.73     48.66 o
   3   6  11      795.44      819.24     44.50 o
   4   6  11       34.75       27.67     14.92 o
   5   6  11       24.90       46.70     19.28 o
   6   6  11       40.93       44.28     12.36 o
   7   6  11       70.75       41.64     10.23 o
   8   6  11       34.28       36.18      8.90 o
   9   6  11       73.83       44.03     13.80 o
  10   6  11      125.44      196.04     16.23 o
  11   6  11      727.14      756.44     28.07 o
  12   6  11      474.49      469.82     23.69 o
  13   6  11       30.11       40.54     11.60 o
  14   6  11       89.53       35.51     13.54 o
  -1   7  11      248.46      344.15     56.07 o
   0   7  11      446.30      401.71     58.74 o
   1   7  11     2853.10     2716.13    128.76 o
   2   7  11     2452.86     2191.60    113.93 o
   3   7  11      869.58      895.09     73.87 o
   4   7  11      235.35      165.33     22.86 o
   5   7  11       55.99       35.32     27.74 o
   6   7  11      725.00      780.63     56.67 o
   7   7  11      527.22      566.44     24.76 o
   8   7  11      167.33      174.72     16.22 o
   9   7  11     1062.34     1038.19     42.68 o
  10   7  11       19.42        6.97     10.60 o
  11   7  11      462.53      381.12     23.09 o
  12   7  11     1021.91      967.25     33.17 o
  13   7  11      247.77      323.40     28.25 o
  14   7  11      184.19      199.75     23.29 o
   0   8  11      175.47      331.99     57.26 o
   1   8  11       74.95       66.46     39.76 o
   2   8  11       35.02       62.30     41.83 o
   3   8  11       37.93       10.09     35.90 o
   4   8  11      260.95      184.54     48.36 o
   5   8  11     1433.99     1441.42     53.59 o
   6   8  11     1085.95     1006.17     44.23 o
   7   8  11      496.31      464.03     34.04 o
   8   8  11      162.82      180.79     22.95 o
   9   8  11        1.99        3.77      9.78 o
  10   8  11     1852.90     2068.42     52.24 o
  11   8  11      575.72      575.71     26.20 o
  12   8  11      305.56      327.49     23.15 o
  13   8  11        1.96       -6.78      9.62 o
  14   8  11       52.67       53.28     21.21 o
   1   9  11       73.58       62.01     41.24 o
   2   9  11      836.70      792.14     82.48 o
   3   9  11      565.27      557.17     70.91 o
   4   9  11       57.66       44.80     40.35 o
   5   9  11       85.31       33.23     42.72 o
   6   9  11       21.35      -18.69     34.12 o
   7   9  11     2463.04     2686.69     78.68 o
   8   9  11     2131.69     1960.27     70.31 o
   9   9  11      729.65      647.95     38.21 o
  10   9  11       27.75       27.87     11.87 o
  11   9  11        0.26        0.63     17.34 o
  12   9  11      716.07      785.93     40.62 o
  13   9  11      690.77      805.50     33.02 o
   2  10  11      584.33      578.53     73.28 o
   3  10  11      119.02      116.00     47.47 o
   4  10  11      254.99      245.65     56.37 o
   5  10  11      306.18      246.84     55.48 o
   6  10  11     1444.60     1286.12     93.46 o
   7  10  11     1283.48     1262.98     91.68 o
   8  10  11        4.19      -26.70     35.60 o
   9  10  11       14.72       -8.76     26.55 o
  10  10  11     1278.06     1444.93     57.09 o
  11  10  11     1169.42     1267.72     41.95 o
  12  10  11      449.69      477.55     25.88 o
  13  10  11       39.45       55.96     14.65 o
   4  11  11      620.98      687.71     80.99 o
   5  11  11      152.39      127.87     51.03 o
   6  11  11       22.65       10.09     40.05 o
   7  11  11      154.03      183.35     55.48 o
   8  11  11     1029.19      981.72     84.55 o
   9  11  11      711.08      541.74     72.09 o
  10  11  11       81.58       63.19     40.35 o
  11  11  11       59.01       72.22     21.38 o
  12  11  11       36.47       23.68     23.13 o
   6  12  11      618.60      529.88     76.54 o
   7  12  11     1391.08     1510.41    105.03 o
   8  12  11      145.52       54.59     46.88 o
   9  12  11       13.32      -33.82     38.57 o
  10  12  11      364.32      493.38     73.28 o
  11  12  11      559.85      579.72     75.95 o
  -2  -9  12       37.39       19.58     15.13 o
  -1  -9  12      589.56      564.59     37.09 o
   0  -9  12     1318.08     1324.10     56.37 o
   1  -9  12      677.35      698.10     37.98 o
   2  -9  12       81.15       76.54     16.02 o
  -4  -8  12      262.27      337.92     35.01 o
  -3  -8  12      858.35      885.01     49.25 o
  -2  -8  12      221.45      218.95     27.29 o
  -1  -8  12       30.73       36.79     15.13 o
   0  -8  12       82.62       63.79     16.61 o
   1  -8  12      394.75      408.83     28.78 o
   2  -8  12      161.28      125.50     17.80 o
   3  -8  12       18.46       12.16     10.98 o
   4  -8  12       45.88       77.43     13.65 o
  -4  -7  12      242.84      281.55     33.23 o
  -3  -7  12      468.39      458.67     35.60 o
  -2  -7  12        0.05        2.08     13.05 o
  -1  -7  12      755.89      866.31     44.50 o
   0  -7  12     3272.64     3220.20    100.28 o
   1  -7  12      388.32      446.80     29.37 o
   2  -7  12        4.54        9.49     10.38 o
   3  -7  12       45.87       36.20     11.87 o
   4  -7  12      465.15      465.79     25.51 o
   5  -7  12      368.95      336.44     20.77 o
  -5  -6  12       12.49        2.97     16.32 o
  -4  -6  12      100.58       93.75     22.25 o
  -3  -6  12      403.94      465.20     34.71 o
  -2  -6  12      324.57      375.60     34.42 o
  -1  -6  12       13.26       16.91     12.46 o
   0  -6  12      133.29      132.62     19.58 o
   1  -6  12        6.92        5.93     11.27 o
   2  -6  12       16.44       10.38     10.38 o
   3  -6  12      246.78      169.11     17.80 o
   4  -6  12      141.44      170.30     16.61 o
   5  -6  12        0.22        5.34      7.71 o
   6  -6  12      230.10      189.88     43.02 o
   7  -6  12      188.98       90.19     35.60 o
  -5  -5  12      833.14      888.57     52.22 o
  -4  -5  12     1036.26     1028.01     54.89 o
  -3  -5  12      188.26      213.02     27.89 o
  -2  -5  12       32.90       18.10     13.65 o
  -1  -5  12       10.88       17.80     12.46 o
   0  -5  12      473.36      402.30     29.07 o
   1  -5  12     3555.77     3756.01    108.88 o
   2  -5  12      129.92      149.53     18.10 o
   3  -5  12      306.31      320.71     22.25 o
   4  -5  12        0.85        1.48      8.01 o
   5  -5  12      706.05      767.65     29.22 o
   6  -5  12     1395.09     1468.16     38.29 o
   7  -5  12      618.94      619.18     62.30 o
   8  -5  12      139.70      108.88     35.31 o
  -5  -4  12       25.69       17.21     16.91 o
  -4  -4  12       34.60        1.19     14.54 o
  -3  -4  12        5.55       19.28     14.54 o
  -2  -4  12        9.44       16.91     14.54 o
  -1  -4  12       18.90       25.51     13.65 o
   0  -4  12      565.55      591.59     34.71 o
   1  -4  12       33.29       46.88     13.35 o
   2  -4  12      183.78      149.23     18.69 o
   3  -4  12      549.17      690.68     32.04 o
   4  -4  12     1128.51     1103.63     34.91 o
   5  -4  12     2352.32     2448.91     57.82 o
   6  -4  12      270.99      219.93     14.00 o
   7  -4  12        3.68       -0.12     12.91 o
   8  -4  12      151.19      137.96     36.49 o
  -4  -3  12      750.70      746.45     46.28 o
  -3  -3  12     1075.21     1131.55     55.48 o
  -2  -3  12      710.42      759.51     42.72 o
  -1  -3  12        0.89        2.08     11.57 o
   0  -3  12        4.60        0.59     11.27 o
   1  -3  12     1721.87     1807.99     64.38 o
   2  -3  12     1517.22     1496.77     54.59 o
   3  -3  12     1834.57     2055.12     65.27 o
   4  -3  12        9.88       -3.13     17.21 o
   5  -3  12      472.61      534.08     22.42 o
   6  -3  12     1030.76      964.14     29.44 o
   7  -3  12     1090.58     1070.54     30.33 o
   8  -3  12     1045.34     1124.09     82.03 o
   9  -3  12      244.59      266.12     42.43 o
  -3  -2  12      214.69      269.09     32.04 o
  -2  -2  12       90.44       73.28     19.28 o
  -1  -2  12      372.85      429.60     32.34 o
   0  -2  12     1035.81     1059.16     47.77 o
   1  -2  12     1900.35     1857.53     65.86 o
   2  -2  12      282.36      240.91     23.44 o
   3  -2  12        0.35       -3.86      9.20 o
   4  -2  12      637.64      570.59     24.57 o
   5  -2  12     1551.73     1567.43     42.40 o
   6  -2  12      960.39      865.74     38.27 o
   7  -2  12      165.06      165.15     15.13 o
   8  -2  12      140.15      145.69     18.84 o
   9  -2  12      401.26      406.08     32.19 o
  10  -2  12      471.51      497.44     24.48 o
  11  -2  12      227.67      233.19     18.99 o
  -3  -1  12     1015.76     1078.44     54.59 o
  -2  -1  12     1767.22     1875.33     73.28 o
  -1  -1  12      383.75      333.18     32.04 o
   0  -1  12       44.47       45.32     13.80 o
   1  -1  12     3349.06     3108.65     96.72 o
   2  -1  12     1801.50     1719.58     61.71 o
   3  -1  12     1179.27     1324.39     50.14 o
   4  -1  12     1222.87     1401.35     41.05 o
   5  -1  12      140.47      128.42     13.80 o
   6  -1  12     2064.73     2113.44     52.08 o
   7  -1  12      181.10      147.68     13.20 o
   8  -1  12      999.51     1068.96     32.38 o
   9  -1  12       58.07       61.38     10.14 o
  10  -1  12       41.46       23.14      9.39 o
  11  -1  12       92.85       96.79     13.74 o
  -2   0  12        2.90        5.93     14.54 o
  -1   0  12     1073.52     1085.56     52.51 o
   0   0  12     1676.03     1850.41     69.13 o
   1   0  12     1171.71     1333.71     42.76 o
   2   0  12       18.66       38.88     10.21 o
   3   0  12       20.66       15.93      9.98 o
   4   0  12       79.48       87.67     11.90 o
   5   0  12     1035.38     1007.92     33.60 o
   6   0  12      490.39      428.02     21.30 o
   7   0  12      329.27      315.08     18.42 o
   8   0  12      336.20      425.08     25.81 o
   9   0  12        0.09       -0.55      7.71 o
  10   0  12      533.34      557.03     27.15 o
  11   0  12      998.63     1025.82     68.98 o
  12   0  12      384.06      397.85     28.48 o
  -1   1  12      511.14      457.19     35.01 o
   0   1  12       42.41       16.02     12.09 o
   1   1  12      783.44      816.46     35.02 o
   2   1  12     2677.63     2479.91     74.11 o
   3   1  12     1268.41     1304.32     30.95 o
   4   1  12      236.77      283.12     18.21 o
   5   1  12       23.33       30.13     13.46 o
   6   1  12     1707.99     1574.78     44.03 o
   7   1  12       27.20       23.46      9.44 o
   8   1  12       83.48      132.68     14.27 o
   9   1  12       62.75       35.00     10.50 o
  10   1  12      241.36      158.88     16.26 o
  11   1  12        1.23        0.81     16.76 o
  12   1  12        7.10       28.36     12.31 o
  -2   2  12      516.16      444.73     50.44 o
  -1   2  12        0.10       -6.25     16.61 o
   0   2  12      350.79      372.43     28.27 o
   1   2  12     2224.20     2298.04     63.80 o
   2   2  12     2267.84     2294.39     58.28 o
   3   2  12      617.42      692.31     23.18 o
   4   2  12      114.33       79.12     10.99 o
   5   2  12     1373.78     1516.71     38.32 o
   6   2  12     1411.61     1423.70     36.71 o
   7   2  12     1328.24     1348.69     40.56 o
   8   2  12       18.15       15.91      9.82 o
   9   2  12       80.29       81.73     12.93 o
  10   2  12      116.29       89.45     13.84 o
  11   2  12      570.31      636.80     29.36 o
  12   2  12     1021.75     1137.48     51.33 o
  13   2  12       79.69       23.44     15.43 o
  -3   3  12      305.64      311.52     44.21 o
  -2   3  12       37.61       90.49     31.15 o
  -1   3  12       70.68       76.54     33.82 o
   0   3  12       83.96      112.42     18.97 o
   1   3  12      182.67      159.00     20.68 o
   2   3  12      135.01      151.27     20.92 o
   3   3  12       65.88       31.20     12.46 o
   4   3  12      341.96      317.64     18.40 o
   5   3  12     3472.17     3301.69     56.30 o
   6   3  12      789.39      854.61     28.47 o
   7   3  12       54.44       56.25     13.35 o
   8   3  12      239.52      254.71     20.03 o
   9   3  12      885.40      974.27     26.71 o
  10   3  12      362.65      313.99     21.72 o
  11   3  12      340.57      389.39     39.31 o
  12   3  12       22.73        4.23     11.14 o
  13   3  12       64.53       65.27     19.28 o
  -2   4  12      187.29      286.30     46.28 o
  -1   4  12      162.78      217.47     45.10 o
   0   4  12        4.92      -23.44     28.78 o
   1   4  12       41.83       58.56     15.60 o
   2   4  12      722.87      698.44     51.92 o
   3   4  12       56.57       37.81     33.53 o
   4   4  12     1231.94     1232.27     45.24 o
   5   4  12       33.19       44.43      9.81 o
   6   4  12      763.45      663.83     21.87 o
   7   4  12     1525.64     1557.60     40.12 o
   8   4  12     1626.78     1638.84     48.17 o
   9   4  12     1016.55     1026.56     29.77 o
  10   4  12        8.05        9.93      8.59 o
  11   4  12      649.68      673.17     43.76 o
  12   4  12      887.59     1015.09     40.33 o
  13   4  12      228.20      198.25     22.03 o
  -2   5  12       77.31      115.71     36.49 o
  -1   5  12      255.08      291.94     51.33 o
   0   5  12      244.37      194.62     47.47 o
   1   5  12      832.43      825.97     69.42 o
   2   5  12      187.34      214.01     23.72 o
   3   5  12       38.40       41.06     15.01 o
   4   5  12       90.43       55.42     15.65 o
   5   5  12      204.49      178.48     20.94 o
   6   5  12      403.57      404.65     18.26 o
   7   5  12      387.42      409.57     17.87 o
   8   5  12       17.63       25.32     10.07 o
   9   5  12      731.47      790.21     33.82 o
  10   5  12     1530.35     1378.14     37.07 o
  11   5  12      412.93      438.54     31.04 o
  12   5  12       90.63      148.16     18.49 o
  13   5  12       12.54       -8.11     11.69 o
  -1   6  12      971.86      957.40     75.65 o
   0   6  12        6.63        0.59     34.12 o
   1   6  12      144.69      133.80     45.99 o
   2   6  12     2965.54     2823.83    130.24 o
   3   6  12     1696.14     1591.54     54.89 o
   4   6  12      606.98      617.33     34.92 o
   5   6  12      152.90      121.46     22.99 o
   6   6  12      125.30      144.63     28.78 o
   7   6  12     2017.07     2161.97     50.97 o
   8   6  12      415.76      376.32     17.86 o
   9   6  12      394.14      445.31     25.88 o
  10   6  12        1.29       -3.21      9.10 o
  11   6  12      107.42      131.15     15.60 o
  12   6  12     1293.59     1501.78     41.20 o
  13   6  12       75.13       38.89     16.72 o
  14   6  12      120.63       62.60     21.95 o
   0   7  12      395.05      409.72     59.93 o
   1   7  12      852.74      881.45     75.65 o
   2   7  12      557.63      516.23     66.46 o
   3   7  12        2.94      -31.75     36.20 o
   4   7  12       86.22       81.60     19.76 o
   5   7  12     1439.11     1470.28     54.06 o
   6   7  12     1381.43     1421.71     89.60 o
   7   7  12      400.75      406.32     47.47 o
   8   7  12      195.58      154.22     16.44 o
   9   7  12      114.34      140.70     15.96 o
  10   7  12      995.41     1010.21     39.57 o
  11   7  12      329.56      327.27     28.54 o
  12   7  12      137.09      187.03     17.88 o
  13   7  12       71.17      117.07     15.22 o
   1   8  12      283.07      311.22     56.67 o
   2   8  12     1454.36     1506.85     99.09 o
   3   8  12     1346.63     1313.71     95.53 o
   4   8  12      722.78      707.00     78.92 o
   5   8  12       28.86      102.65     46.58 o
   6   8  12      293.70      321.78     30.55 o
   7   8  12     1197.27     1217.17     79.07 o
   8   8  12      332.48      360.69     36.94 o
   9   8  12      275.14      333.44     51.18 o
  10   8  12       30.84       28.81     12.32 o
  11   8  12       18.95       19.84     11.43 o
  12   8  12      284.82      334.16     23.28 o
  13   8  12       24.09       14.93     16.39 o
   2   9  12      785.33      775.83     83.66 o
   3   9  12       84.90       82.48     45.39 o
   4   9  12        3.61      -37.68     37.68 o
   5   9  12      280.49      267.01     57.26 o
   6   9  12     1239.51     1134.52     88.71 o
   7   9  12      766.17      780.91     42.63 o
   8   9  12       41.12       38.41     17.86 o
   9   9  12       22.92       19.19     16.40 o
  10   9  12       93.28       80.09     20.48 o
  11   9  12      703.79      661.13     31.48 o
  12   9  12      442.19      487.63     29.97 o
  13   9  12      286.97      372.11     25.38 o
   4  10  12      169.09      183.94     56.07 o
   5  10  12       12.43       -5.93     40.05 o
   6  10  12      212.89      179.79     54.59 o
   7  10  12       66.37       84.55     47.47 o
   8  10  12      324.10      279.77     57.56 o
   9  10  12      204.23      229.67     30.56 o
  10  10  12       98.58      144.99     34.86 o
  11  10  12      364.29      460.72     37.21 o
  12  10  12      113.08       86.04     24.11 o
   6  11  12      405.30      324.27     62.60 o
   7  11  12     1098.74      939.30     94.35 o
   8  11  12      983.81      939.00     93.46 o
   9  11  12      178.28      178.01     52.22 o
  10  11  12       18.92       35.60     43.02 o
  11  11  12      455.45      522.00     41.58 o
  -1  -8  13        0.09        7.42     13.05 o
   0  -8  13      992.05      908.15     45.99 o
   1  -8  13     1134.84     1087.34     49.55 o
   2  -8  13      424.99      417.14     29.37 o
   3  -8  13       84.67       99.39     16.32 o
  -3  -7  13        3.06        6.82     16.02 o
  -2  -7  13      838.78      818.55     46.88 o
  -1  -7  13      467.90      514.15     35.90 o
   0  -7  13      210.70      222.22     25.81 o
   1  -7  13       33.04       42.72     14.54 o
   2  -7  13       70.64       62.60     15.13 o
   3  -7  13      221.02      252.48     23.14 o
   4  -7  13      198.98      180.68     18.99 o
   5  -7  13       31.45       25.22     10.38 o
  -3  -6  13     1063.99     1091.50     55.78 o
  -2  -6  13      588.53      646.77     41.54 o
  -1  -6  13       63.39       16.61     14.24 o
   0  -6  13      394.76      464.31     32.64 o
   1  -6  13     1776.67     1682.79     63.49 o
   2  -6  13      945.78      899.25     41.54 o
   3  -6  13      532.95      528.10     29.96 o
   4  -6  13       36.86       50.44     12.16 o
   5  -6  13      197.60      175.93     16.91 o
   6  -6  13      427.82      445.02     22.25 o
  -4  -5  13       14.15       20.47     16.91 o
  -3  -5  13      110.99      101.17     21.95 o
  -2  -5  13      258.28      248.32     30.26 o
  -1  -5  13      265.02      250.40     27.89 o
   0  -5  13      325.85      394.00     30.56 o
   1  -5  13       19.46        2.67     11.27 o
   2  -5  13        2.49       17.50     12.16 o
   3  -5  13       71.38       71.80     14.24 o
   4  -5  13       64.38       91.97     14.24 o
   5  -5  13      510.58      507.03     25.51 o
   6  -5  13       30.20       35.80     11.27 o
   7  -5  13      321.21      258.11     45.69 o
  -4  -4  13     1263.60     1278.11     63.49 o
  -3  -4  13      800.65      776.72     47.77 o
  -2  -4  13      734.47      786.80     45.39 o
  -1  -4  13       69.30       80.70     18.69 o
   0  -4  13      196.61      221.03     25.51 o
   1  -4  13     1419.97     1521.09     59.63 o
   2  -4  13      435.06      400.82     27.59 o
   3  -4  13      227.43      265.53     21.36 o
   4  -4  13      353.65      264.05     20.47 o
   5  -4  13        3.35       -2.64      8.01 o
   6  -4  13      534.10      442.77     52.36 o
   7  -4  13      415.15      423.02     47.47 o
   8  -4  13      179.17      164.66     38.27 o
  -4  -3  13      378.30      339.70     37.98 o
  -3  -3  13      157.93      197.00     28.18 o
  -2  -3  13      147.19      134.10     23.73 o
  -1  -3  13      204.61      183.65     24.62 o
   0  -3  13      552.96      614.43     37.09 o
   1  -3  13      476.23      363.73     28.18 o
   2  -3  13       40.14       40.65     13.35 o
   3  -3  13       13.54       30.26     12.16 o
   4  -3  13       45.99       14.83     10.09 o
   5  -3  13      757.13      671.87     43.02 o
   6  -3  13     1148.44     1114.42     38.27 o
   7  -3  13      317.54      404.56     19.22 o
   8  -3  13      122.59       76.62     22.40 o
   9  -3  13      114.29      102.36     11.27 o
  -3  -2  13     1055.12      977.27     53.70 o
  -2  -2  13      803.35      841.39     48.06 o
  -1  -2  13      156.66      219.84     27.89 o
   0  -2  13        6.11       -0.59     11.57 o
   1  -2  13       88.24       89.89     17.80 o
   2  -2  13      438.18      449.18     29.67 o
   3  -2  13     1116.75     1029.19     44.21 o
   4  -2  13     1090.84     1064.19     36.35 o
   5  -2  13      121.05       97.54     14.09 o
   6  -2  13       10.35       23.17      8.93 o
   7  -2  13      296.73      332.96     28.63 o
   8  -2  13     1096.19     1058.45     32.57 o
   9  -2  13      644.99      550.58     28.33 o
  10  -2  13        8.23       23.44      9.20 o
  -2  -1  13       64.01       26.40     16.91 o
  -1  -1  13       18.61       23.14     15.43 o
   0  -1  13      193.54      211.24     26.11 o
   1  -1  13      741.86      646.77     37.68 o
   2  -1  13     1398.45     1509.23     58.74 o
   3  -1  13       64.18       92.27     16.32 o
   4  -1  13      102.33      100.09     16.02 o
   5  -1  13      503.25      525.90     25.10 o
   6  -1  13     1736.84     1632.89     45.25 o
   7  -1  13     1403.94     1560.10     53.40 o
   8  -1  13      103.71       68.67     18.10 o
   9  -1  13       42.55       29.52     11.87 o
  10  -1  13      741.20      752.09     32.64 o
  11  -1  13      506.53      447.40     26.40 o
  -2   0  13      166.83      122.83     24.92 o
  -1   0  13     1455.33     1513.08     65.27 o
   0   0  13     1175.96     1246.37     56.96 o
   1   0  13      227.86      254.85     27.59 o
   2   0  13      685.21      655.08     37.68 o
   3   0  13      155.69      178.60     21.66 o
   4   0  13     2513.44     2473.30    106.21 o
   5   0  13     1479.30     1456.99     36.98 o
   6   0  13       48.72       28.17     10.34 o
   7   0  13     1953.97     1978.49     64.53 o
   8   0  13      272.58      265.46     18.58 o
   9   0  13     1151.09     1079.33     35.60 o
  10   0  13       37.72       45.92     11.44 o
  11   0  13        6.24        4.29      9.92 o
  -1   1  13      139.16      167.33     26.40 o
   0   1  13       16.12       47.47     17.21 o
   2   1  13     3270.74     3328.45    116.15 o
   3   1  13     3543.63     3415.90     81.62 o
   4   1  13      376.03      351.13     20.35 o
   5   1  13      849.83      803.22     27.64 o
   6   1  13     1603.80     1507.60     51.71 o
   7   1  13      837.15      951.89     33.64 o
   8   1  13      328.02      314.42     20.11 o
   9   1  13       80.76       29.85     10.38 o
  10   1  13     1150.62     1072.77     37.20 o
  11   1  13      602.54      570.83     28.70 o
  12   1  13      354.25      357.50     28.48 o
   0   2  13      189.31      221.62     28.78 o
   1   2  13      960.72      901.54     63.64 o
   2   2  13        3.94      -13.86     15.13 o
   3   2  13      556.49      572.77     25.12 o
   4   2  13      792.24      809.97     28.88 o
   5   2  13      500.54      534.09     26.42 o
   6   2  13     1037.49     1082.92     36.64 o
   7   2  13       11.59        6.58      9.20 o
   8   2  13        4.57       -6.09      6.09 o
   9   2  13        7.32        3.10      9.30 o
  10   2  13       75.73       65.74     13.45 o
  11   2  13      662.70      799.36     33.94 o
  12   2  13      134.00      113.93     20.17 o
  -1   3  13      644.51      632.83     63.49 o
   0   3  13       66.13       79.81     35.90 o
   1   3  13     1103.40     1108.15     44.77 o
   2   3  13     1692.22     1707.63     55.47 o
   3   3  13       60.98       69.11     16.11 o
   4   3  13      135.26       95.73     14.38 o
   5   3  13       54.12       35.05     17.12 o
   6   3  13      616.84      665.23     25.72 o
   7   3  13     1250.68     1211.52     50.95 o
   8   3  13       96.82      103.90     14.81 o
   9   3  13      496.97      500.25     36.98 o
  10   3  13      383.95      449.60     26.27 o
  11   3  13        6.62        8.72     11.73 o
  12   3  13      137.92      119.03     17.43 o
  13   3  13      307.75      358.10     34.42 o
  -1   4  13      194.95      305.88     49.25 o
   0   4  13      195.85      105.32     40.94 o
   1   4  13      172.64      211.97     39.76 o
   2   4  13        0.09       21.20     16.91 o
   3   4  13       18.27       -1.56     14.24 o
   4   4  13      101.88       34.83     16.76 o
   5   4  13       29.84       22.25      8.92 o
   6   4  13      400.03      440.03     30.55 o
   7   4  13      133.42      117.94     14.09 o
   8   4  13      652.10      696.07     44.95 o
   9   4  13       19.99       11.56      8.94 o
  10   4  13      444.46      481.88     30.86 o
  11   4  13      557.59      619.48     30.92 o
  12   4  13      778.02      675.89     33.96 o
  13   4  13      304.32      357.50     35.60 o
  -1   5  13      765.49      696.61     70.91 o
   0   5  13        0.17       20.47     32.34 o
   1   5  13      185.00      175.93     47.47 o
   2   5  13     1422.31     1318.29     50.81 o
   3   5  13      389.80      353.65     29.29 o
   4   5  13        5.49       -0.82     13.24 o
   5   5  13      118.83      100.23     19.22 o
   6   5  13       92.43       71.85     16.87 o
   7   5  13      202.38      211.51     27.41 o
   8   5  13      679.70      778.60     30.60 o
   9   5  13      449.18      434.96     26.58 o
  10   5  13      737.90      748.57     27.46 o
  11   5  13       47.36       30.23     10.57 o
  12   5  13      220.35      185.17     15.64 o
  13   5  13      353.44      356.91     36.20 o
   0   6  13      192.42      217.17     49.84 o
   1   6  13      467.19      425.15     61.12 o
   2   6  13      520.79      414.47     62.30 o
   3   6  13      144.23      118.94     21.41 o
   4   6  13       12.89        8.02     38.87 o
   5   6  13       31.86       23.73     14.76 o
   6   6  13      711.78      753.63     38.22 o
   7   6  13     1432.16     1384.54     58.45 o
   8   6  13      576.98      611.09     27.44 o
   9   6  13      151.25      135.49     29.74 o
  10   6  13      518.35      520.29     47.02 o
  11   6  13     1541.08     1780.26     67.73 o
  12   6  13      668.70      661.24     30.36 o
  13   6  13      356.50      333.67     21.13 o
   1   7  13        8.17        3.26     36.79 o
   2   7  13      262.47      447.69     66.75 o
   3   7  13     1693.38     1699.70    105.92 o
   4   7  13      721.75      784.13     80.40 o
   5   7  13      587.46      602.58     46.43 o
   6   7  13      191.52      147.23     23.73 o
   7   7  13      323.54      316.21     29.20 o
   8   7  13     2093.26     2154.22     67.77 o
   9   7  13      459.65      465.75     26.34 o
  10   7  13      262.23      264.07     21.60 o
  11   7  13       80.76       75.12     14.01 o
  12   7  13      201.54      214.99     19.11 o
  13   7  13      194.20      177.05     27.71 o
   2   8  13      385.49      274.73     58.15 o
   3   8  13     1456.19     1433.28     98.50 o
   4   8  13      796.25      811.13     83.07 o
   5   8  13       16.66       63.79     42.13 o
   6   8  13     1876.66     1739.12     62.72 o
   7   8  13     2049.63     1812.48    148.64 o
   8   8  13     1075.19     1125.50     49.55 o
   9   8  13      148.12      188.67     25.65 o
  10   8  13      284.17      268.17     28.59 o
  11   8  13     1981.77     2183.09     57.10 o
  12   8  13      484.98      510.23     27.46 o
  13   8  13      261.25      263.73     21.50 o
   4   9  13      422.17      500.21     71.50 o
   5   9  13      526.62      702.84     82.77 o
   6   9  13      197.87      163.47     51.62 o
   7   9  13        7.31       17.63     25.81 o
   8   9  13      480.21      557.70     37.59 o
   9   9  13      174.40      202.85     37.98 o
  10   9  13      341.58      288.15     39.16 o
  11   9  13       62.79       70.85     20.24 o
  12   9  13        0.88        1.89     11.13 o
   5  10  13      103.62       62.60     50.44 o
   6  10  13      250.02      211.24     58.45 o
   7  10  13     1197.24     1134.81     97.61 o
   8  10  13      710.26      718.27     83.07 o
   9  10  13       28.88       39.68     41.83 o
  10  10  13      321.72      321.57     33.29 o
  11  10  13      100.94      122.83     45.10 o
   8  11  13      159.65      185.43     56.96 o
   9  11  13        3.89      -37.98     37.98 o
   0  -7  14       66.20       57.85     17.21 o
   1  -7  14       50.55       63.19     17.21 o
   2  -7  14      433.49      464.01     31.45 o
   3  -7  14      193.22      196.11     21.95 o
  -1  -6  14      234.02      199.07     27.00 o
   0  -6  14      229.04      200.56     25.81 o
   1  -6  14      979.88      958.58     47.47 o
   2  -6  14       22.68       45.10     14.54 o
   3  -6  14        6.93       24.62     12.16 o
   4  -6  14      160.46      100.28     15.72 o
   5  -6  14      470.76      427.22     25.22 o
  -2  -5  14      730.14      785.62     47.47 o
  -1  -5  14      616.31      572.90     39.76 o
   0  -5  14      155.60      109.48     20.47 o
   1  -5  14       18.30       21.36     13.05 o
   2  -5  14      960.02     1036.02     46.88 o
   3  -5  14     1443.75     1508.63     56.67 o
   4  -5  14      626.81      531.95     29.67 o
   5  -5  14        9.89       10.38      9.49 o
   6  -5  14      377.81      395.48     22.84 o
   7  -5  14      577.33      670.21     28.18 o
  -2  -4  14      106.81      113.33     24.03 o
  -1  -4  14       66.05       77.43     19.88 o
   0  -4  14      610.97      622.74     38.57 o
   1  -4  14     1610.92     1658.76     65.57 o
   2  -4  14      809.19      726.58     39.16 o
   3  -4  14       90.25       60.23     14.83 o
   4  -4  14        9.75       17.50     11.27 o
   5  -4  14     1085.43      880.85     37.68 o
   6  -4  14     1141.71     1342.38     41.00 o
   7  -4  14      110.98       69.44     14.54 o
   8  -4  14       45.48       52.81     10.38 o
  -2  -3  14      622.99      642.02     43.02 o
  -1  -3  14     1131.49     1193.85     58.45 o
   0  -3  14        6.39       -2.08     12.16 o
   1  -3  14      174.87      164.96     22.84 o
   2  -3  14      889.77      841.69     42.43 o
   3  -3  14      249.12      299.06     24.62 o
   4  -3  14      830.25      820.33     37.98 o
   5  -3  14      441.97      480.02     58.45 o
   6  -3  14        5.63        3.07     20.32 o
   7  -3  14      198.65      205.35     38.27 o
   8  -3  14        8.00       -6.22      8.90 o
   9  -3  14      157.17      194.03     16.02 o
  -2  -2  14      255.35      333.18     36.49 o
  -1  -2  14      297.17      285.11     32.04 o
   0  -2  14      160.47      164.66     24.33 o
   1  -2  14      916.81      925.35     47.17 o
   2  -2  14     1446.82     1443.36     58.74 o
   3  -2  14        0.76       -4.75     10.38 o
   4  -2  14      276.46      306.47     24.62 o
   5  -2  14      127.21       83.05     31.15 o
   6  -2  14     1296.10     1357.87     46.28 o
   7  -2  14      635.70      523.95     24.52 o
   8  -2  14      658.91      645.18     36.79 o
   9  -2  14        7.05       29.37      9.79 o
  -2  -1  14      470.81      489.53     39.16 o
  -1  -1  14      434.70      491.90     37.38 o
   0  -1  14      192.74      121.64     21.95 o
   1  -1  14      104.15      103.54     20.47 o
   2  -1  14       90.69       99.39     18.99 o
   3  -1  14      173.24      157.54     21.95 o
   4  -1  14       62.50       88.11     16.32 o
   5  -1  14      283.89      280.86     23.29 o
   6  -1  14      370.33      422.06     23.24 o
   7  -1  14        0.31       -5.10      8.58 o
   8  -1  14      130.74       94.73     42.57 o
   9  -1  14      603.36      608.50     27.04 o
  10  -1  14      274.72      253.07     20.47 o
  -1   0  14      257.11      259.30     31.75 o
   0   0  14       75.15       46.28     17.21 o
   1   0  14      109.70      125.50     21.95 o
   2   0  14      486.38      529.28     35.60 o
   3   0  14      958.89     1014.66     47.77 o
   4   0  14      353.12      361.36     27.89 o
   5   0  14       99.38       97.33     14.87 o
   6   0  14      503.85      537.47     26.15 o
   7   0  14      319.79      323.51     21.28 o
   8   0  14     1113.43     1038.75     36.03 o
   9   0  14      479.22      563.08     31.00 o
  10   0  14       11.74       -0.32      9.32 o
  11   0  14      592.34      650.63     34.12 o
  -1   1  14      137.40      151.61     26.40 o
   0   1  14      161.81      162.58     26.11 o
   1   1  14      365.09      279.48     31.15 o
   2   1  14      203.17      144.48     23.14 o
   3   1  14        7.38       -2.67     12.16 o
   4   1  14        3.30        4.33     12.16 o
   5   1  14       94.09       87.28     14.98 o
   6   1  14      531.54      576.57     41.63 o
   7   1  14      303.68      343.75     31.30 o
   8   1  14      329.81      351.78     25.96 o
   9   1  14        0.44       -6.51      9.14 o
  10   1  14      356.89      434.94     28.78 o
  11   1  14      223.42      151.01     20.47 o
   0   2  14      126.25      122.83     25.22 o
   1   2  14       82.40       96.42     22.84 o
   2   2  14     1089.74     1033.94     52.22 o
   3   2  14     2829.39     2805.14     95.24 o
   4   2  14      599.91      575.63     25.84 o
   5   2  14      224.92      238.69     18.71 o
   6   2  14      991.96      980.41     32.28 o
   7   2  14      834.59      894.22     33.14 o
   8   2  14      176.93      164.02     17.77 o
   9   2  14      617.62      674.38     30.34 o
  10   2  14       11.00        9.71     10.50 o
  11   2  14      304.51      315.06     38.57 o
  12   2  14      210.28      223.11     26.40 o
   1   3  14      259.63      266.72     32.64 o
   2   3  14      985.67      951.74     42.47 o
   3   3  14       58.70       28.83     14.71 o
   4   3  14       15.42        8.96     12.53 o
   5   3  14      396.52      427.25     23.27 o
   6   3  14     1170.63     1114.10     41.83 o
   7   3  14     1173.92     1202.93     40.59 o
   8   3  14      187.10      181.68     27.88 o
   9   3  14       15.63       -6.66      7.14 o
  10   3  14      132.28      175.67     19.15 o
  11   3  14      290.27      269.64     23.65 o
  12   3  14      357.86      367.89     33.82 o
   0   4  14      836.00     1017.92     74.47 o
   1   4  14       67.69      170.89     46.28 o
   2   4  14      679.73      608.92     36.16 o
   3   4  14     1125.52     1153.29     46.63 o
   4   4  14      508.21      401.16     28.74 o
   5   4  14      630.09      636.10     72.24 o
   6   4  14        0.01       -7.32     10.33 o
   7   4  14     1744.21     1699.11     46.71 o
   8   4  14      795.08      825.00     30.68 o
   9   4  14       58.20       57.18     14.21 o
  10   4  14      382.17      440.78     21.00 o
  11   4  14       73.50       88.30     16.87 o
  12   4  14       30.39       35.04     13.72 o
   1   5  14      430.45      489.53     63.79 o
   2   5  14      895.76      805.49     72.39 o
   3   5  14      661.98      728.65     65.42 o
   4   5  14        0.25      -12.61     12.61 o
   5   5  14       90.22      123.06     21.71 o
   6   5  14      724.27      681.90     46.88 o
   7   5  14      900.25      871.85     58.59 o
   8   5  14      585.81      606.60     27.76 o
   9   5  14      287.75      240.86     20.27 o
  10   5  14      586.15      611.20     25.50 o
  11   5  14      104.73       86.14     12.90 o
  12   5  14      213.21      209.69     22.85 o
   2   6  14      156.80      169.41     49.55 o
   3   6  14     1978.09     1960.48    110.96 o
   4   6  14      593.89      553.38     36.16 o
   5   6  14      336.09      245.97     54.89 o
   6   6  14      190.80      162.96     33.82 o
   7   6  14       89.51       59.70     26.55 o
   8   6  14     1087.24     1105.67     87.52 o
   9   6  14      274.45      228.23     19.97 o
  10   6  14      357.03      414.57     26.39 o
  11   6  14        3.45       -5.26      9.94 o
  12   6  14        1.71        3.10     10.01 o
   3   7  14      339.12      334.66     58.74 o
   4   7  14      159.11      151.90     50.44 o
   5   7  14       84.77       61.60     25.66 o
   6   7  14        8.19        4.52     26.55 o
   7   7  14     1395.31     1535.62    122.98 o
   8   7  14      823.78      689.10     39.90 o
   9   7  14      774.38      722.70     40.16 o
  10   7  14       94.31       84.56     15.38 o
  11   7  14      193.09      173.85     16.62 o
  12   7  14      941.38      925.08     33.91 o
   4   8  14      255.63      214.80     55.78 o
   5   8  14       89.20       83.07     46.28 o
   6   8  14       66.83      108.49     38.27 o
   7   8  14       43.07       36.94     37.38 o
   8   8  14        0.57      -13.19     13.19 o
   9   8  14        7.86        9.47     16.91 o
  10   8  14      397.87      444.37     35.57 o
  11   8  14      324.35      299.23     30.18 o
  12   8  14      128.94      147.84     16.45 o
   5   9  14      283.33      241.80     58.15 o
   6   9  14      113.27      101.47     49.25 o
   7   9  14      206.57      221.03     57.85 o
   8   9  14      757.22      791.74     88.86 o
   9   9  14     1258.68     1419.53     70.46 o
  10   9  14      313.78      239.07     29.51 o
  11   9  14       40.30       54.04     20.13 o
   8  10  14        3.10        9.79     44.80 o
   9  10  14        0.11       20.77     41.54 o
   0  -5  15       20.49       -4.45     13.05 o
   1  -5  15      887.91      949.39     49.25 o
   2  -5  15     1303.99     1257.05     55.18 o
   3  -5  15      254.83      272.65     27.00 o
   4  -5  15       42.58       69.13     15.43 o
   5  -5  15        0.17       -2.08     10.09 o
  -1  -4  15      319.27      301.13     33.53 o
   0  -4  15      276.37      315.37     33.53 o
   1  -4  15        0.35       -0.30     12.16 o
   2  -4  15       10.20       13.35     12.76 o
   3  -4  15      130.29      104.14     18.69 o
   4  -4  15      580.15      510.29     31.45 o
   5  -4  15      709.35      847.03     38.87 o
   6  -4  15       40.70        7.42      9.79 o
  -1  -3  15      145.38      134.69     25.22 o
   0  -3  15      102.93       81.59     20.17 o
   1  -3  15      583.66      597.82     39.76 o
   2  -3  15     1431.86     1390.26     59.63 o
   3  -3  15     1486.39     1602.09     62.60 o
   4  -3  15      414.07      485.67     31.45 o
   5  -3  15      277.34      303.80     24.92 o
   6  -3  15     1307.53     1321.31     43.05 o
   7  -3  15     1175.30      998.64     40.35 o
   8  -3  15      680.90      845.84     35.60 o
  -1  -2  15      191.23      154.87     27.00 o
   0  -2  15      364.60      375.60     37.09 o
   1  -2  15      385.20      463.42     35.60 o
   2  -2  15       16.72        5.34     13.35 o
   3  -2  15      551.87      573.19     36.20 o
   4  -2  15      337.57      326.35     27.00 o
   5  -2  15      732.01      774.05     38.87 o
   6  -2  15      380.33      273.69     37.38 o
   7  -2  15        0.07       -5.04      9.66 o
   8  -2  15      320.34      288.97     22.84 o
   9  -2  15       36.39       21.95     11.27 o
  -1  -1  15      636.02      662.49     45.39 o
   0  -1  15      288.45      212.72     28.78 o
   1  -1  15       11.92       -2.67     12.76 o
   2  -1  15     1991.48     1817.78     71.80 o
   3  -1  15     1371.00     1339.23     57.56 o
   4  -1  15      177.06      145.08     21.66 o
   5  -1  15       28.58       19.68     11.29 o
   6  -1  15      508.52      513.60     26.79 o
   7  -1  15     1006.98      941.82     49.84 o
   8  -1  15      649.46      782.19     31.98 o
   9  -1  15      120.49       81.88     15.43 o
  -1   0  15      134.62      151.01     28.18 o
   0   0  15      508.57      489.53     38.87 o
   1   0  15      232.70      250.10     31.15 o
   2   0  15      244.47      275.62     30.56 o
   3   0  15        4.49       15.43     13.94 o
   4   0  15       51.29       30.26     14.54 o
   5   0  15      125.67      127.27     58.45 o
   6   0  15       19.61        9.15     10.49 o
   7   0  15      145.53      122.01     16.25 o
   8   0  15       20.02      -13.45     28.48 o
   9   0  15        0.13       -9.79      9.79 o
  10   0  15        1.11       -7.71      9.79 o
   0   1  15       84.02       58.15     21.66 o
   1   1  15      135.12      181.87     28.18 o
   2   1  15      683.12      676.73     42.72 o
   3   1  15     1094.21     1015.25     51.33 o
   4   1  15      484.21      466.98     34.12 o
   5   1  15      130.72      115.94     20.47 o
   6   1  15       14.03       11.15     11.26 o
   7   1  15       19.32       10.40     10.38 o
   8   1  15      446.88      414.84     24.98 o
   9   1  15      915.85     1101.85     39.87 o
  10   1  15      219.38      147.08     17.86 o
  11   1  15       32.17       17.80     13.35 o
   0   2  15      216.40      223.70     31.15 o
   1   2  15       45.76       31.15     17.80 o
   2   2  15      148.73      161.69     26.11 o
   3   2  15        5.84        8.60     13.65 o
   4   2  15       46.24       40.35     16.02 o
   5   2  15       38.08       33.05     23.88 o
   6   2  15       39.85       17.95     11.83 o
   7   2  15      826.29      867.54     40.08 o
   8   2  15     1063.87     1094.06     83.05 o
   9   2  15      794.02      776.47     34.29 o
  10   2  15        0.79       -6.00     10.04 o
  11   2  15      228.90      136.18     21.66 o
   1   3  15       52.78       54.29     21.06 o
   2   3  15       57.03       87.82     22.25 o
   3   3  15      685.79      661.01     43.02 o
   4   3  15      403.98      479.84     31.45 o
   5   3  15      278.96      256.92     25.99 o
   6   3  15      149.85      103.09     18.91 o
   7   3  15       45.28       50.99     12.43 o
   8   3  15       17.02       12.98     16.21 o
   9   3  15      611.80      725.07     35.74 o
  10   3  15      629.78      596.56     54.14 o
  11   3  15      245.48      255.21     23.09 o
   2   4  15      345.61      397.33     32.54 o
   3   4  15      751.38      691.21     38.85 o
   4   4  15     1132.20     1069.17     45.77 o
   5   4  15      222.46      196.03     23.60 o
   6   4  15      350.18      314.31     28.38 o
   7   4  15     1561.73     1643.99     45.95 o
   8   4  15     1556.89     1572.01     44.97 o
   9   4  15       78.70       94.23     16.25 o
  10   4  15        0.95        4.72      8.68 o
  11   4  15      100.10       95.54     17.46 o
  12   4  15      387.45      440.57     36.20 o
   2   5  15        0.14       -8.01     35.90 o
   3   5  15       75.05       54.93     19.44 o
   4   5  15     1041.41      917.30     43.67 o
   5   5  15     1420.28     1469.50     64.53 o
   6   5  15      984.08      913.54     43.17 o
   7   5  15       12.25       -6.18     13.47 o
   8   5  15      430.63      404.51     31.99 o
   9   5  15     1034.65     1113.02     37.90 o
  10   5  15      590.68      572.22     37.94 o
  11   5  15      101.08       89.17     13.27 o
  12   5  15       10.36        8.60     16.91 o
   3   6  15      993.28      992.70     86.63 o
   4   6  15      449.45      406.64     34.77 o
   5   6  15      121.22      129.35     23.51 o
   6   6  15       70.59       43.27     18.53 o
   7   6  15     1208.45     1106.72     47.91 o
   8   6  15     1839.92     1949.18     65.08 o
   9   6  15      682.11      785.41     41.20 o
  10   6  15        3.29       19.62     12.62 o
  11   6  15       63.78       89.23     17.49 o
   4   7  15      415.49      407.64     68.53 o
   5   7  15      316.71      356.02     62.90 o
   6   7  15      451.82      532.80     37.06 o
   7   7  15        1.05        2.20     26.40 o
   8   7  15      142.59      130.88     22.83 o
   9   7  15      276.85      229.41     41.98 o
  10   7  15       22.74       16.87     28.93 o
  11   7  15      116.33      134.17     38.48 o
   6   8  15        7.70      -11.57     42.13 o
   7   8  15       66.23       54.68     28.78 o
   8   8  15      620.15      493.22     39.39 o
   9   8  15      598.43      519.23     64.53 o
  10   8  15      111.45      155.72     31.30 o
   3  -4  16     1020.73      970.75     48.66 o
   4  -4  16      273.93      249.21     26.40 o
   2  -3  16        9.80       -0.89     13.05 o
   3  -3  16       18.92       30.86     16.02 o
   4  -3  16       91.95      109.48     19.58 o
   5  -3  16      358.74      335.25     27.59 o
   6  -3  16      551.73      555.09     32.93 o
   1  -2  16        2.65        2.08     13.94 o
   2  -2  16      154.33      159.91     24.92 o
   3  -2  16      511.33      502.88     35.90 o
   4  -2  16     1025.19     1091.50     50.73 o
   5  -2  16      196.60      140.33     21.06 o
   6  -2  16        0.05      -22.70     22.70 o
   7  -2  16      436.57      465.79     29.67 o
   1  -1  16      136.52      127.28     23.73 o
   2  -1  16      521.36      362.25     35.90 o
   3  -1  16      149.33      199.07     26.40 o
   4  -1  16       31.38       29.67     15.72 o
   5  -1  16        0.74      -10.68     10.68 o
   6  -1  16      385.04      335.77     24.46 o
   7  -1  16      787.04      886.16     36.30 o
   8  -1  16        3.16       -8.01     10.68 o
   1   0  16      346.28      314.48     35.31 o
   2   0  16      263.03      244.76     30.26 o
   3   0  16     1037.12     1030.38     53.40 o
   4   0  16      965.19     1052.63     52.22 o
   5   0  16      307.16      272.95     28.78 o
   6   0  16      280.06      290.00     24.40 o
   7   0  16      142.31      173.94     20.07 o
   8   0  16      568.34      565.21     29.82 o
   9   0  16      707.44      582.09     34.12 o
   1   1  16      212.43      254.26     33.23 o
   2   1  16       38.79       34.71     17.80 o
   3   1  16      402.57      394.29     37.68 o
   4   1  16       47.34       31.45     16.61 o
   5   1  16        7.26      -11.87     11.87 o
   6   1  16       51.29       45.59     14.19 o
   7   1  16      304.75      252.74     22.76 o
   8   1  16      426.52      391.96     26.11 o
   9   1  16       56.91       16.60     22.70 o
   2   2  16        0.46        3.26     16.61 o
   3   2  16      594.76      535.22     40.35 o
   4   2  16     1179.75     1104.85     56.07 o
   5   2  16       96.42       91.68     20.17 o
   6   2  16       19.40       -4.73     11.24 o
   7   2  16        7.36       23.91     24.18 o
   8   2  16      105.17      120.16     17.33 o
   9   2  16      380.07      348.57     26.44 o
  10   2  16      106.14       59.04     17.21 o
   2   3  16      608.30      666.05     46.58 o
   3   3  16      625.27      600.49     43.02 o
   4   3  16      230.06      206.49     29.07 o
   5   3  16       41.98       25.51     17.21 o
   6   3  16       15.94       36.20     17.21 o
   7   3  16      437.45      464.07     28.81 o
   8   3  16      513.21      598.80     43.94 o
   9   3  16      103.73      114.94     16.20 o
  10   3  16      142.31      167.29     20.78 o
   3   4  16       38.07       53.70     21.36 o
   4   4  16      770.47      725.39     47.17 o
   5   4  16      984.24      949.20     69.87 o
   6   4  16      431.18      385.40     42.28 o
   7   4  16        2.35      -32.25     34.27 o
   8   4  16       11.48      -11.31     11.31 o
   9   4  16       20.32       29.94     12.27 o
  10   4  16      121.39      133.26     37.56 o
   4   5  16      881.48     1060.18     48.33 o
   5   5  16      459.33      422.91     35.17 o
   6   5  16       21.61       -7.70     17.65 o
   7   5  16      105.71       89.91     20.77 o
   8   5  16     2130.32     2186.02     69.69 o
   9   5  16      633.29      575.10     35.62 o
  10   5  16      300.13      365.21     63.84 o
   5   6  16      212.67      186.83     26.03 o
   6   6  16      322.43      207.56     27.36 o
   7   6  16      597.80      636.24     40.06 o
   8   6  16       90.26       68.75     35.90 o
   9   6  16       11.33       33.41     25.22 o
  10   6  16      178.21      152.09     23.21 o
   7   7  16       27.29       16.13     19.42 o
   8   7  16      700.18      890.44     52.96 o
   9   7  16     1272.02     1294.24     55.76 o
   5  -1  17      279.14      289.56     30.86 o
   4   0  17       45.45       37.98     16.61 o
   5   0  17      435.81      499.02     37.38 o
   6   0  17       37.94       41.54     16.61 o
   7   0  17      478.72      573.91     55.48 o
   4   1  17      211.62      234.97     30.86 o
   5   1  17      234.26      264.05     31.15 o
   6   1  17      291.24      297.93     42.43 o
   7   1  17      235.17      205.71     36.49 o
   4   2  17      601.57      635.20     43.61 o
   5   2  17      384.48      430.78     39.76 o
   6   2  17       63.92       88.71     21.36 o
   7   2  17      292.34      297.09     26.45 o
   8   2  17      981.21      942.70     84.26 o
   5   3  17     1238.57     1272.77     63.19 o
   6   3  17      390.60      328.13     35.01 o
   7   3  17      116.46      131.73     24.03 o
   8   3  17        0.02       -3.39     17.80 o
   6   4  17      160.96      179.49     28.78 o
   7   4  17      308.81      294.01     34.42 o
   8   4  17      771.72      725.39     46.88 o
 
